# Supplementary material for: Precision autofocus in optical microscopy with liquid lenses controlled by deep reinforcement learning
Source: Microsyst Nanoeng. 2024 Dec 24;10:201. doi: 10.1038/s41378-024-00845-8 (PMC11668857; doi:10.1038/s41378-024-00845-8)
Supplement: Supplementary file 3 — Data Set 1 [file 41378_2024_845_MOESM3_ESM.csv]

## Sheet: Sheet1
Effect of different dielectric materials on contact angle and driving voltage
Iterm	Driving voltage					Threshold voltage					Initial contact Angle					Final contact Angle
	1	2	3	Average	Error	1	2	3	Average	Error	1	2	3	Average	Error	1	2	3	Average	Error
SU-8	70	71	72	71	1	90	82	95	89	6.55744	99	99.3	98.8	99.0333	0.25166	72	72.8	75.2	73.3333	1.66533
PDMS	110	112	111	111	1	310	310	310	310	0	83.6	86.1	86.3	85.3333	1.50444	50.4	50.2	50.5	50.3667	0.15275
Parylene C	23.7	20.8	24.9	23.1333	2.10792	48	45	54	49	4.58258	100	100.97	101.94	100.97	0.97	85	85.9	87	85.9667	1.00167
Acrylic acid	150	165	155	156.667	7.63763	200	230	160	196.667	35.1189	93.7	94.1	94.6	94.1333	0.45092	74.8	74.2	73.7	74.2333	0.55076
Driving voltage and threshold voltage of parylene C at different thicknesses
Iterm	Driving voltage					BD voltage
	1	2	3	Average	Error	1	2	3	Average	Error
2	16.76	10.3	15.5	14.1867	3.4244	24	20	25	23	2.64575
3	23.7	20.8	24.9	23.1333	2.10792	48	45	54	49	4.58258
4	29.03	25.1	29.8	27.9767	2.52084	82	74	78.5	78.1667	4.0104
5	33.52	31.4	33.9	32.94	1.34715	114	112.5	112	112.833	1.04083
6	37.47	36.3	37.5	37.09	0.68432	135	138.5	139	137.5	2.17945
Focal length of the microscope imaging system integrated with the liquid lens module under different driving voltages
Focal length Voltage	1x					1.5x					2x
	1	2	3	Average	Error	1	2	3	Average	Error	1	2	3	Average	Error
30	65	65	65	65	0	80	80	80	80	0	88	88	88	88	0
31	65	65	65	65	0	80	80	80	80	0	88	88	88	88	0
31	65	65	65	65	0	80	80	80	80	0	88	88	88	88	0
33	62	62.05	62.1	62.05	0.07071	78	78	78	78	0	86.95	87	86.9	86.95	0.07071
34	60.6	61	60.2	60.6	0.56569	77.25	77	77.5	77.25	0.35355	86.7	86.7	86.7	86.7	0
35	58.8	58.6	59	58.8	0.28284	76.1	75.9	76	76	0.14142	86	85.95	85.9	85.95	0.07071
36	57.5	57.6	57.7	57.6	0.14142	75.2	75.35	75.5	75.35	0.21213	85.55	85.8	85.3	85.55	0.35355
37	56.8	56.5	56.65	56.65	0.21213	74.55	74.5	74.6	74.55	0.07071	85	84.95	84.9	84.95	0.07071
38	55	55	55	55	0	73.5	73.7	73.9	73.7	0.28284	84.6	84.35	84.1	84.35	0.35355
39	53.6	53.4	53.5	53.5	0.14142	72.65	72.3	73	72.65	0.49497	84	83.8	83.9	83.9	0.14142
40	52	52	52	52	0	71.75	71.5	72	71.75	0.35355	83.5	83.35	83.2	83.35	0.21213
41	50.15	50.1	50.2	50.15	0.07071	70.9	70.1	70.5	70.5	0.56569	83	82.8	82.9	82.9	0.14142
42	48.3	48.55	48.8	48.55	0.35355	69.8	69.1	69.45	69.45	0.49497	82.2	82.1	82	82.1	0.14142
43	47.7	46.9	47.3	47.3	0.56569	68.25	68	68.5	68.25	0.35355	81.6	81.35	81.1	81.35	0.35355
44	44.8	44.9	45	44.9	0.14142	66.75	66.4	67.1	66.75	0.49497	80.9	80.65	80.4	80.65	0.35355
45	42.45	42.1	42.8	42.45	0.49497	65.8	65	65.4	65.4	0.56569	79.55	80	79.1	79.55	0.6364
46	40	40.05	40.1	40.05	0.07071	63.8	63.4	64.2	63.8	0.56569	78.55	79	78.1	78.55	0.6364
47	37.1	37.95	38.8	37.95	1.20208	62.5	61.9	62.2	62.2	0.42426	78	77.55	77.1	77.55	0.6364
48	34.95	34.8	35.1	34.95	0.21213	60.3	60	60.6	60.3	0.42426	77	76.55	76.1	76.55	0.6364
49	31.8	31.95	32.1	31.95	0.21213	57.8	58.25	58.7	58.25	0.6364	75.45	75.9	75	75.45	0.6364
50	29	29.05	29.1	29.05	0.07071	56.45	56.6	56.3	56.45	0.21213	74.5	73.95	73.4	73.95	0.77782
