# Supplementary material for: Precision autofocus in optical microscopy with liquid lenses controlled by deep reinforcement learning
Source: Microsyst Nanoeng. 2024 Dec 24;10:201. doi: 10.1038/s41378-024-00845-8 (PMC11668857; doi:10.1038/s41378-024-00845-8)
Supplement: Supplementary file 4 — Data Set 2 [file 41378_2024_845_MOESM4_ESM.csv]

1data								5data								10data								25data								40data								50data								1_3_6
	Test_rewards_train	Test_steps_train	Test_final_index_train	Test_rewards_test	Test_steps_test	Test_final_index_test			Test_rewards_train	Test_steps_train	Test_final_index_train	Test_rewards_test	Test_steps_test	Test_final_index_test			Test_rewards_train	Test_steps_train	Test_final_index_train	Test_rewards_test	Test_steps_test	Test_final_index_test			Test_rewards_train	Test_steps_train	Test_final_index_train	Test_rewards_test	Test_steps_test	Test_final_index_test			Test_rewards_train	Test_steps_train	Test_final_index_train	Test_rewards_test	Test_steps_test	Test_final_index_test			Test_rewards_train	Test_steps_train	Test_final_index_train	Test_rewards_test	Test_steps_test	Test_final_index_test			Test_rewards_train
0	2223.402154	80	50	240	5	49		0	66.5606686	6	50	-21.35167377	4	48		0	88.22541258	4	50	26.94246542	4	49		0	-781.4854219	80	5	-257.0179168	80	54		0	20	1	53	94.10878504	4	52		0	58.47365906	7	52	3735.317886	80	54		0	2800
1	2800	80	50	-293.4806276	41	49		1	97.99066166	3	50	200	2	51		1	91.68666852	4	50	32.68180018	4	53		1	93.58546656	4	50	-21.35167377	4	48		1	34.25228916	3	53	34.47175754	3	49		1	89.6849427	7	52	100	1	51		1	161.7917926
2	2800	80	50	-45.71501148	43	49		2	100	1	51	200	2	51		2	100	1	51	82.59771054	5	52		2	100	1	51	73.95926679	5	52		2	100	2	52	85.04569354	5	52		2	105.6608729	5	52	187.7378431	4	51		2	83.76344323
3	190	4	49	227.7275535	14	49		3	200	2	51	100	2	52		3	197.2783732	3	51	91.56664592	5	50		3	200	2	51	-255.7371062	80	44		3	38.42951102	3	53	81.65139792	9	52		3	50	1	52	47.01776961	8	50		3	191.0532927
4	-28.64941637	14	49	2483.62527	80	50		4	-719.1844342	80	74	22.30825064	4	49		4	117.0948884	5	50	91.68666852	4	50		4	-246.9987245	80	54	171.6162446	7	51		4	100	2	50	92.50537131	3	50		4	71.01107657	6	50	-8.095539705	3	54		4	100
5	-243.694259	36	49	-84.47268898	20	49		5	-719.1844342	80	64	77.60104303	5	52		5	33.57598426	4	49	100	2	50		5	-1.791546557	2	54	84.9360686	5	50		5	89.13993659	4	52	66.5606686	6	50		5	50	1	52	719.6264666	80	49		5	190.5725492
6	-253.6705842	37	49	659.0472041	80	48		6	196.3479112	3	51	730.5749456	80	49		6	189.360111	4	51	100	2	50		6	196.3479112	3	51	80.61184684	6	52		6	79.22859144	5	52	200	2	51		6	59.79681001	10	52	56.98656976	7	53		6	89.1620773
7	2880	80	50	2592.903007	80	49		7	168.9063839	6	51	3854.84691	80	51		7	186.8777314	4	51	29.26943919	4	49		7	165.2542951	7	51	-36.22886605	6	54		7	79.22859144	5	52	84.3139828	4	50		7	91.13612895	4	52	692.7719338	80	55		7	100
8	177.3887433	20	49	2800	80	49		8	77.2113255	6	52	178.7841143	5	51		8	39.10422672	3	49	196.3479112	3	51		8	25.17026525	4	49	193.1454673	3	51		8	73.95926679	5	52	34.09313912	4	53		8	3964.169069	80	51	100	2	50		8	181.5202256
9	2880	80	50	2880	80	49		9	92.04106025	4	52	69.24659702	6	52		9	32.68180018	4	53	186.8777314	4	51		9	-7.477349867	3	48	-40.15532999	8	48		9	93.45777395	3	52	100.2188152	6	52		9	2686.957523	80	50	133.5468175	10	51		9	92.87386807
10	1236.35629	80	50	168.1709773	21	49		10	40	2	49	38.42951102	3	53		10	32.68180018	4	53	96.37743216	3	52		10	20.21881522	5	49	100	2	52		10	74.54503785	5	50	50	1	50		10	169.3572707	6	51	82.07303745	5	52		10	100
11	-15.90298333	40	49	62.70889939	32	49		11	12.50115338	5	53	100	2	52		11	82.59771054	5	52	27.6126941	4	53		11	1675.354677	80	52	-26.40819963	5	48		11	20.21881522	5	53	62.95668589	8	52		11	11.84654302	6	53	-36.15624579	6	54		11	190.5725492
12	1772.708899	80	50	52.93995444	33	49		12	77.60104303	5	52	232.7401222	5	51		12	88.96205651	4	52	97.99066166	3	50		12	-27.80858205	6	48	100	2	50		12	73.95926679	5	52	12.50115338	5	53		12	610.559394	80	49	153.2741097	8	51		12	156.0420993
13	-243.694259	36	49	2650.886079	80	50		13	100	2	50	117.0948884	5	50		13	97.99066166	3	50	40	2	49		13	100	2	50	89.67406898	5	52		13	30.73776166	7	53	93.69600685	3	50		13	144.9630965	9	51	3862.59858	80	54		13	193.457774
14	90	3	49	2730.750694	80	50		14	100	2	50	178.7841143	5	51		14	82.59771054	5	52	38.42951102	3	53		14	154.9536993	9	51	-18.66748174	6	48		14	100	2	52	173.8943648	5	51		14	82.07303745	5	52	96.3479112	3	52		14	59.59821513
15	1326.305741	80	50	2040.869044	80	50		15	100	2	50	50	1	52		15	100	2	50	88.96205651	4	52		15	95.5948049	3	50	13.76190693	7	53		15	193.1454673	3	51	79.89896502	5	52		15	100	2	50	685.7181807	80	49		15	85.78425785
16	2567.727554	80	50	-273.5918786	39	49		16	93.69600685	3	50	25.5101035	4	49		16	40	2	53	97.99066166	3	50		16	-16.69511589	4	48	92.50537131	3	50		16	100	2	50	82.74012223	4	50		16	96.3479112	3	52	3844.985621	80	51		16	106.6005366
17	240.8860794	12	49	400.5040779	80	49		17	200	2	51	50	1	50		17	95.5948049	3	50	35.6636281	3	53		17	93.69600685	3	50	40	2	53		17	100	2	50	40	2	53		17	3620.130498	80	51	173.2358286	6	51		17	76.72617315
18	1176.408121	80	49	-273.5918786	39	49		18	69.24659702	6	52	63.17325414	7	52		18	200	2	51	88.10017621	4	50		18	32.5087751	5	49	-256.5813374	80	55		18	183.6752874	4	51	50	1	52		18	100	2	50	3612.715258	80	51		18	200
19	1414.097017	80	50	1324.232499	80	50		19	173.3836128	5	51	1781.504405	80	47		19	35.6636281	3	53	190.0290472	3	51		19	570.0915665	80	53	163.4094172	6	51		19	93.69600685	3	50	83.03727055	5	50		19	100	2	52	39.79681001	9	52		19	193.457774
20	1356.293409	80	49	-153.7893833	27	49		20	74.54503785	5	50	197.2783732	3	51		20	95.5948049	3	50	100	2	50		20	93.69600685	3	50	196.3479112	3	51		20	193.1454673	3	51	60.29761979	7	52		20	34.47175754	3	53	200	2	51		20	100
21	1686.217445	80	50	2880	80	50		21	82.82329423	5	52	73.26877177	5	52		21	180.4739038	5	51	38.42951102	3	53		21	173.3836128	5	51	-6.992119313	3	54		21	34.25228916	3	53	33.96851681	7	53		21	-8.095539705	3	54	719.6264666	80	49		21	2690.030036
22	195.26639	18	49	-20.05800007	13	49		22	100	2	52	24.82021564	4	53		22	83.03727055	5	50	-16.60911277	4	54		22	74.54503785	5	50	-789.5006966	80	9		22	93.69600685	3	50	40	2	49		22	603.8506975	80	49	91.13612895	4	52		22	75.54069389
23	186.4518348	19	49	-462.1383695	49	49		23	12.50115338	5	53	86.51281779	5	52		23	40	2	53	38.42951102	3	53		23	24.87537309	5	49	-242.7514881	80	55		23	173.3836128	5	51	84.3139828	4	50		23	169.3572707	6	51	3960.659647	80	51		23	117.2783732
24	724.5466662	80	49	1626.229163	80	49		24	74.54503785	5	50	3746.032355	80	46		24	97.73135288	3	52	40	2	53		24	100	2	52	-237.7414469	80	45		24	100	1	51	5.225333008	7	53		24	168.3944244	6	51	719.6264666	80	55		24	94.25228916
25	2800	80	49	2252.464376	80	49		25	25.5101035	4	49	100	2	50		25	23.46403416	5	53	100	2	52		25	534.0881415	80	53	100	2	52		25	73.36953537	6	50	84.3139828	4	50		25	56.99409489	7	50	164.7395275	7	51		25	59.59821513
26	2754.373262	80	49	400.5040779	80	49		26	92.50537131	3	50	3741.243824	80	46		26	83.03727055	5	50	88.19828578	4	52		26	74.54503785	5	50	65.44434831	7	52		26	62.83309392	6	50	162.0518512	7	51		26	139.7185367	9	51	68.25644454	6	52		26	105.7372051
27	1955.927274	80	50	2650.886079	80	50		27	86.51281779	5	52	-698.5289798	80	63		27	40	2	49	97.09488839	4	50		27	-252.2473918	80	44	112.1430382	4	50		27	40	2	53	86.53258275	4	50		27	100	1	51	200	2	51		27	97.73135288
28	190	4	49	-233.7065908	35	49		28	173.3836128	5	51	-19.77115741	4	54		28	40	2	53	100	2	50		28	110.0978313	5	50	86.53258275	4	50		28	193.0121998	3	51	83.94754902	4	52		28	159.5763481	7	51	97.99066166	3	52		28	161.7917926
29	246.4143218	11	49	90	3	49		29	100	2	50	89.13993659	4	52		29	32.68180018	4	53	107.4607334	6	50		29	20.21881522	5	49	-240.9700425	80	54		29	200	2	51	30.75877085	4	53		29	-13.12142229	8	53	3853.39134	80	54		29	199.1042267
30	-193.7486782	31	49	1862.174153	80	50		30	14.82704392	5	53	200	2	51		30	100	2	52	91.56664592	5	50		30	-5.409625082	3	48	-255.7371062	80	44		30	10.22819403	6	53	97.73135288	3	52		30	40	2	53	61.24213162	7	50		30	89.1620773
31	907.1275302	80	49	2880	80	50		31	93.69600685	3	50	193.0121998	3	51		31	79.03795407	5	50	189.360111	4	51		31	72.74764736	5	50	196.3479112	3	51		31	92.58462436	3	52	183.6752874	4	51		31	87.31817222	4	52	138.5526315	9	51		31	97.99066166
32	1862.174153	80	50	2880	80	50		32	74.54503785	5	50	87.31434066	4	52		32	91.68666852	4	50	40	2	53		32	189.9333778	5	51	-16.69511589	4	48		32	92.50537131	3	50	97.73135288	3	52		32	-778.5357184	80	3	3501.298979	80	51		32	184.0257004
33	2800	80	50	169.4188424	80	49		33	93.69600685	3	50	193.1454673	3	51		33	24.35012044	5	53	30.36584502	3	49		33	-2.269948837	10	49	5.490534022	6	49		33	34.47175754	3	49	93.69600685	3	50		33	198.429511	3	51	649.6785491	80	55		33	75.54069389
34	2040.869044	80	50	996.7800565	80	49		34	86.51281779	5	52	86.53258275	4	50		34	95.5948049	3	50	100	1	51		34	93.69600685	3	50	100	1	51		34	173.3836128	5	51	70.18566739	6	52		34	71.01107657	6	50	-36.15624579	6	54		34	120
35	-55.88716952	17	49	190	4	49		35	87.31434066	4	52	66.5606686	6	50		35	83.03727055	5	50	91.56664592	5	50		35	74.54503785	5	50	-1.791546557	2	54		35	100	2	50	53.22893826	5	53		35	2716.467748	80	53	61.89718125	10	50		35	105.7372051
36	149.487461	23	49	1236.35629	80	50		36	200	2	51	79.22859144	5	52		36	95.5948049	3	50	97.09488839	4	50		36	93.69600685	3	50	32.14303817	3	49		36	100	2	52	12.50115338	5	53		36	195.5948049	3	51	3606.304793	80	51		36	87.0690449
37	62.70889939	32	49	23.54350339	36	49		37	188.463818	4	51	200	2	51		37	111.8943156	6	50	83.03727055	5	50		37	34.47175754	3	49	74.54503785	5	50		37	38.42951102	3	53	138.429511	5	52		37	58.47365906	7	52	196.3774322	3	51		37	120
38	-173.7708373	29	49	996.7800565	80	49		38	100	2	50	705.1967918	80	48		38	100	2	52	97.99066166	3	50		38	85.04569354	5	52	84.3139828	4	50		38	97.73135288	3	52	177.4907511	5	51		38	3964.169069	80	51	679.6627951	80	49		38	171.739303
39	2594.582086	80	49	90	3	49		39	97.73135288	3	52	-719.1844342	80	64		39	100	2	50	100	2	50		39	181.2839798	6	51	95.5948049	3	50		39	76.54833677	5	50	82.60672598	6	52		39	49.71136345	8	52	61.85337129	7	50		39	198.429511
40	1772.708899	80	50	-113.9517417	23	49		40	25.5101035	4	49	695.1484626	80	53		40	200	2	51	100	2	50		40	-8.189383036	3	47	100	2	50		40	100	2	52	183.3689788	4	51		40	30.7435527	4	53	20	1	53		40	100
41	-113.9517417	23	49	-313.2199435	43	49		41	5.56268051	6	49	197.2783732	3	51		41	200	2	51	28.81434135	4	53		41	184.8117292	5	51	-36.34515597	6	48		41	187.4617039	4	51	93.69600685	3	50		41	100	1	51	76.03340587	8	52		41	164.7933832
42	996.7800565	80	49	-25.83993967	41	49		42	100	2	50	83.05155726	4	52		42	95.5948049	3	50	181.6092853	5	51		42	100	2	50	173.8943648	5	51		42	93.69600685	3	50	50	1	50		42	34.47175754	3	53	-55.93267677	8	54		42	95.00972609
43	2510.312178	80	49	2482.261244	80	50		43	173.3836128	5	51	196.3479112	3	51		43	97.99066166	3	50	24.35012044	5	53		43	92.50537131	3	50	14.82704392	5	53		43	196.3479112	3	51	30.73776166	7	53		43	-8000	80	0	69.6849427	6	52		43	63.53247788
44	1806.16596	80	49	91.88745056	29	49		44	22.30825064	4	49	737.1804407	80	48		44	38.42951102	3	53	91.18912683	4	52		44	24.82021564	4	53	97.73135288	3	52		44	173.3836128	5	51	74.54503785	5	50		44	3852.802685	80	54	3960.659647	80	51		44	200
45	-303.3493863	42	49	-183.7562033	30	49		45	72.74764736	5	50	77.60104303	5	52		45	38.42951102	3	53	100	2	52		45	540.659493	80	43	-5.409625082	3	48		45	38.42951102	3	53	70.18566739	6	52		45	611.7147613	80	55	37.01776961	9	53		45	89.64520579
46	1416.278706	80	50	-20.05800007	13	49		46	74.54503785	5	50	82.74012223	4	50		46	40	2	53	117.0948884	5	50		46	-16.69511589	4	48	108.10358	7	50		46	31.94906601	3	53	23.92004504	8	53		46	139.7185367	9	51	86.03340587	7	52		46	89.39967314
47	2880	80	50	140.0172811	24	49		47	197.2783732	3	51	193.1454673	3	51		47	97.99066166	3	50	86.21278085	4	50		47	100	2	50	65.41654535	7	50		47	97.73135288	3	52	132.9012686	6	52		47	719.6264666	80	55	611.7147613	80	55		47	184.0257004
48	1234.326653	80	50	40	2	49		48	89.13993659	4	52	173.8943648	5	51		48	180.4739038	5	51	38.42951102	3	53		48	66.84138674	6	52	-17.79515089	5	47		48	25.5101035	4	49	93.69600685	3	50		48	66.06027969	9	52	20	1	53		48	100
49	1176.408121	80	49	-253.6705842	37	49		49	-719.1844342	80	74	50	1	50		49	34.79942724	3	49	97.09488839	4	50		49	102.3082506	5	50	32.14303817	3	49		49	5.56268051	6	49	183.3689788	4	51		49	3862.59858	80	54	100	2	50		49	164.0669346
50	40	2	49	-305.4533338	51	49		50	100	2	52	-19.77115741	4	54		50	79.03795407	5	50	88.96205651	4	52		50	72.74764736	5	50	-27.80858205	6	48		50	21.12461587	5	53	187.4617039	4	51		50	90.7435527	4	50	48.53670271	8	52		50	100
51	994.5466662	80	49	369.3120371	80	48		51	-719.1844342	80	64	35.6636281	3	53		51	88.96205651	4	52	20	1	49		51	-27.80858205	6	48	20	1	49		51	100	2	50	50.57254919	5	53		51	37.14721241	9	50	200	2	51		51	115.6636281
52	1056.650614	80	50	250.7506938	10	49		52	72.74764736	5	50	-21.35167377	4	48		52	83.03727055	5	50	91.68666852	4	50		52	74.54503785	5	50	189.9333778	5	51		52	173.3836128	5	51	94.10878504	4	52		52	100	2	52	40	2	53		52	79.56488561
53	2672.508775	80	49	234.5820862	13	49		53	82.82329423	5	52	168.9063839	6	51		53	88.10017621	4	50	97.73135288	3	52		53	191.9427161	4	51	1737.437808	80	52		53	162.0518512	7	51	40	2	53		53	3731.595916	80	51	79.56395877	5	52		53	100
54	1776.181714	80	50	-123.8630868	24	49		54	100	2	52	168.9063839	6	51		54	97.99066166	3	50	40	2	53		54	92.50537131	3	50	-11.4726577	3	48		54	40.73776166	6	53	43.59977627	6	53		54	2800	80	50	48.53670271	8	52		54	64.99342241
55	1533.714583	80	49	-203.7486782	32	49		55	25.5101035	4	49	50	1	50		55	190.4238405	4	51	100	1	51		55	72.86337842	7	52	100	1	51		55	72.74764736	5	50	196.3479112	3	51		55	58.47365906	7	52	16.35217973	5	53		55	2690.030036
56	1176.408121	80	49	158.869485	22	49		56	64.01109865	6	52	74.54503785	5	50		56	20	1	53	34.79942724	3	49		56	-248.7057789	80	44	40	2	49		56	52.90126855	5	53	100	2	52		56	3857.865076	80	54	56.18687757	10	52		56	102.8621503
57	2307.388743	80	50	920.3214187	80	49		57	15.53900579	5	49	187.4617039	4	51		57	88.10017621	4	50	97.09488839	4	50		57	95.5948049	3	50	32.14303817	3	49		57	50	1	50	76.54833677	5	50		57	159.5763481	7	51	95.6636281	3	52		57	83.50197489
58	1236.35629	80	50	-85.52507786	47	49		58	100	2	52	74.54503785	5	50		58	35.6636281	3	53	190.4238405	4	51		58	40	2	53	193.6262844	4	51		58	88.96205651	4	52	5.225333008	7	53		58	86.46774751	4	50	3740.413227	80	54		58	164.7933832
59	2592.903007	80	49	246.4143218	11	49		59	100	2	52	64.01109865	6	52		59	79.03795407	5	50	90.01575401	3	50		59	72.74764736	5	50	62.83309392	6	50		59	190.4238405	4	51	82.74012223	4	50		59	59.79681001	10	52	100	2	50		59	108.6289752
60	2829.104227	80	49	1324.232499	80	50		60	69.24659702	6	52	187.4617039	4	51		60	40	2	53	97.99066166	3	50		60	-16.69511589	4	48	100	2	50		60	89.13993659	4	52	84.3139828	4	50		60	41.42779211	9	50	11.84654302	6	53		60	77.9629254
61	-143.8182856	26	49	190	4	49		61	-21.35167377	4	48	1909.254115	80	52		61	96.37743216	3	52	50	1	50		61	100	2	52	50	1	50		61	83.03727055	5	50	100	2	52		61	719.6264666	80	55	90.7435527	4	50		61	59.59821513
62	966.9066544	80	50	52.93995444	33	49		62	66.5606686	6	50	92.58462436	3	52		62	97.99066166	3	50	100	2	50		62	84.3139828	4	50	-2.009338336	1	55		62	30.75877085	4	53	15.16228935	6	53		62	3740.413227	80	54	2507.147212	80	50		62	2657.877479
63	227.7275535	14	49	1686.217445	80	50		63	4.853917736	6	53	-593.1893899	80	69		63	117.0948884	5	50	38.42951102	3	53		63	-16.28144306	4	54	-230.6603669	80	44		63	92.58462436	3	52	120	3	52		63	59.69666047	7	52	59.79681001	10	52		63	2690.030036
64	994.5466662	80	49	250.7506938	10	49		64	183.6752874	4	51	3741.243824	80	46		64	90.08865486	3	52	88.22541258	4	50		64	64.01109865	6	52	-781.4854219	80	5		64	21.12461587	5	53	63.5177473	7	50		64	100	2	52	79.56395877	5	52		64	89.39967314
65	1084.474922	80	49	-213.7392993	33	49		65	87.31434066	4	52	176.9519017	6	51		65	26.94246542	4	49	180.4739038	5	51		65	-257.0179168	80	54	173.3836128	5	51		65	33.84760647	7	53	40	2	49		65	196.3774322	3	51	100	2	52		65	85.25399152
66	246.4143218	11	49	-55.88716952	17	49		66	50	1	50	96.37743216	3	52		66	100	2	52	100	2	50		66	100	2	52	86.53258275	4	50		66	72.74764736	5	50	40	2	53		66	603.8506975	80	49	41.89718125	9	50		66	70.24725064
67	-293.4806276	41	49	2829.104227	80	49		67	100	2	52	100	2	52		67	97.73135288	3	52	196.3479112	3	51		67	1738.310958	80	42	200	2	51		67	24.87537309	5	53	38.42951102	3	53		67	-36.15624579	6	54	96.3479112	3	52		67	200
68	212.2612439	16	49	-20.05800007	13	49		68	5.56268051	6	49	40	2	53		68	86.86720722	4	52	26.94246542	4	49		68	-789.8721694	80	7	-37.05557234	7	47		68	100	2	52	91.68666852	4	50		68	200	2	51	-0.895773278	1	54		68	2656.920833
69	1596.243797	80	50	2800	80	50		69	25.5101035	4	49	35.6636281	3	53		69	32.68180018	4	53	83.22119005	6	50		69	-21.35167377	4	48	15.41809545	5	49		69	84.3139828	4	50	50	1	52		69	48.53670271	8	52	3607.470699	80	51		69	2712.86215
70	-173.7708373	29	49	1955.927274	80	50		70	173.8943648	5	51	72.74764736	5	50		70	88.22541258	4	50	30.12098393	3	53		70	60.63993268	8	52	4.853917736	6	53		70	123.9396145	7	52	73.95926679	5	52		70	76.46774751	5	53	685.7181807	80	49		70	180.8073001
71	13.71458279	37	49	-65.31924303	18	49		71	200	2	51	-708.4259554	80	73		71	197.2783732	3	51	88.22541258	4	50		71	183.6752874	4	51	162.9085798	7	51		71	64.01109865	6	52	40.73776166	6	53		71	163.2647309	7	51	52.85390992	8	52		71	194.8069432
72	1443.985064	80	49	-75.57972014	46	49		72	12.50115338	5	53	168.9063839	6	51		72	100	2	52	40	2	53		72	-18.09528442	5	48	-1.570488982	1	48		72	53.22893826	5	53	62.83309392	6	50		72	187.7378431	4	51	610.559394	80	49		72	160.873766
73	1324.232499	80	50	-94.23793806	21	49		73	178.7841143	5	51	187.4617039	4	51		73	30.12098393	3	53	90.01575401	3	50		73	506.4409059	80	43	62.83309392	6	50		73	74.54503785	5	50	181.6092853	5	51		73	139.7185367	9	51	3857.865076	80	54		73	174.0546027
74	-85.52507786	47	49	-95.4908445	48	49		74	86.51281779	5	52	18.39492808	5	53		74	197.2783732	3	51	26.94246542	4	49		74	183.6752874	4	51	-257.0179168	80	54		74	100	2	52	74.54503785	5	50		74	3964.169069	80	51	649.6785491	80	55		74	114.7994272
75	2164.11283	80	49	-462.1383695	49	49		75	77.2113255	6	52	200	2	51		75	100	2	52	100	2	52		75	85.04569354	5	52	85.04569354	5	52		75	100	2	52	14.82704392	5	53		75	66.98656976	6	50	61.85337129	7	50		75	2800
76	1086.519372	80	49	1626.229163	80	49		76	34.25228916	3	53	72.74764736	5	50		76	88.10017621	4	50	79.03795407	5	50		76	76.54833677	5	50	72.74764736	5	50		76	69.24659702	6	52	23.92004504	8	53		76	90.7435527	4	50	656.103011	80	55		76	97.73135288
77	240	5	49	-163.782555	28	49		77	-11.4726577	3	48	64.01109865	6	52		77	180.4739038	5	51	97.09488839	4	50		77	173.3836128	5	51	-218.6532686	80	54		77	20.21881522	5	53	33.84760647	7	53		77	47.01776961	8	50	173.2358286	6	51		77	200
78	-95.4908445	48	49	-55.67334729	44	49		78	83.05155726	4	52	92.50537131	3	50		78	104.0373538	7	50	90.01575401	3	50		78	-257.0179168	80	54	62.83309392	6	50		78	30.09783128	4	53	181.6092853	5	51		78	58.47365906	7	52	37.14721241	9	50		78	83.76344323
79	1776.181714	80	50	-362.1383695	48	49		79	40	2	49	4.853917736	6	53		79	100	2	52	-1.791546557	2	54		79	1686.441104	80	52	25.17026525	4	49		79	31.94906601	3	53	79.89896502	5	52		79	95.6636281	3	52	79.56395877	5	52		79	85.78425785
80	996.7800565	80	49	2800	80	50		80	24.82021564	4	53	97.99066166	3	50		80	40	2	49	26.23155458	4	53		80	-16.28144306	4	54	-31.34229495	5	48		80	34.09313912	4	53	33.96851681	7	53		80	187.7378431	4	51	94.79942724	3	50		80	79.56488561
81	1234.326653	80	50	52.93995444	33	49		81	-719.1844342	80	64	727.3730928	80	54		81	181.6092853	5	51	97.73135288	3	52		81	173.8943648	5	51	83.94754902	4	52		81	70.18566739	6	52	15.16228935	6	53		81	166.8239354	7	51	100	2	50		81	66.89343018
82	130.484214	25	49	966.9066544	80	50		82	66.5606686	6	50	34.25228916	3	53		82	197.2783732	3	51	97.09488839	4	50		82	200	2	51	32.14303817	3	49		82	4.853917736	6	53	24.87537309	5	53		82	20	1	53	59.79681001	10	52		82	2716.600537
83	1716.210617	80	49	23.54350339	36	49		83	67.4591557	7	52	89.3412637	4	50		83	23.46403416	5	53	40	2	53		83	534.0881415	80	53	-1.570488982	1	48		83	183.6752874	4	51	40	2	53		83	196.3774322	3	51	163.2647309	7	51		83	89.64520579
84	-55.67334729	44	49	-55.88716952	17	49		84	86.53258275	4	50	95.5948049	3	50		84	190.4238405	4	51	90.01575401	3	50		84	1630.801015	80	52	62.83309392	6	50		84	79.89896502	5	52	81.72354441	9	52		84	95.6636281	3	52	197.5337377	4	51		84	74.97871943
85	1443.985064	80	49	920.3214187	80	49		85	100	2	50	-1.570488982	1	48		85	34.79942724	3	49	200	2	51		85	34.47175754	3	49	187.4617039	4	51		85	76.54833677	5	50	33.96851681	7	53		85	25.82235957	4	53	51.24213162	8	53		85	161.7917926
86	-37.53562362	15	49	737.1804407	80	49		86	92.58462436	3	52	167.1001137	7	51		86	97.09488839	4	50	88.19828578	4	52		86	25.17026525	4	49	65.44434831	7	52		86	173.3836128	5	51	73.26877177	5	52		86	6.638882104	6	53	49.71136345	8	52		86	93.14546728
87	36.1608639	4	49	90	3	49		87	67.4591557	7	52	40	2	53		87	35.6636281	3	53	40	2	53		87	34.25228916	3	53	24.87537309	5	49		87	113.9685168	8	52	100	2	50		87	198.429511	3	51	3740.413227	80	54		87	64.99342241
88	2045.527311	80	50	2510.61307	80	49		88	63.17325414	7	52	186.6196369	5	51		88	40	2	53	30.12098393	3	53		88	-11.4726577	3	48	-266.8072316	80	54		88	79.89896502	5	52	171.9295816	6	51		88	174.4526112	6	51	173.2358286	6	51		88	89.1620773
89	240.8860794	12	49	-233.7065908	35	49		89	178.7841143	5	51	173.3836128	5	51		89	96.37743216	3	52	40	2	49		89	83.05155726	4	52	28.10358	6	49		89	101.6709674	7	52	100	2	52		89	196.3774322	3	51	88.85328252	4	52		89	2684.978719
90	2800	80	49	2880	80	50		90	82.74012223	4	50	22.30825064	4	49		90	40	2	49	100	2	52		90	-243.8538414	80	44	100	2	52		90	173.8943648	5	51	15.41809545	5	49		90	100	2	50	100	2	50		90	2622.900742
91	2807.094888	80	50	2130.017281	80	50		91	96.37743216	3	52	14.44936844	6	53		91	38.42951102	3	53	190.4238405	4	51		91	75.21444779	6	50	175.1320255	6	51		91	200	2	51	73.36953537	6	50		91	25.82235957	4	53	649.6785491	80	55		91	105.7372051
92	-55.88716952	17	49	1712.939954	80	49		92	76.54833677	5	50	92.58462436	3	52		92	33.57598426	4	49	96.37743216	3	52		92	-243.8538414	80	44	1677.904741	80	42		92	12.50115338	5	53	103.920045	9	52		92	82.07303745	5	52	58.47365906	7	52		92	180.8073001
93	1144.42028	80	50	-462.1383695	49	49		93	79.67352852	5	50	10.22819403	6	53		93	88.22541258	4	50	200	2	51		93	66.5606686	6	50	184.8117292	5	51		93	171.9295816	6	51	82.74012223	4	50		93	687.2966778	80	55	-3.193860856	7	53		93	193.6960069
94	-362.1383695	48	49	22.90300725	7	49		94	163.4094172	6	51	200	2	51		94	82.59771054	5	52	180.4739038	5	51		94	73.95926679	5	52	173.3836128	5	51		94	110.6326214	6	52	93.69600685	3	50		94	71.84654302	6	50	149.6883005	8	51		94	2774.252289
95	-332.8724698	45	49	2510.61307	80	49		95	77.60104303	5	52	3907.568537	80	51		95	100	2	50	24.35012044	5	53		95	86.53258275	4	50	65.22127606	7	50		95	101.3311292	7	52	23.92004504	8	53		95	-3.193860856	7	53	90	3	53		95	100
96	787.8616305	80	50	2483.62527	80	50		96	92.58462436	3	52	-708.4259554	80	73		96	100	2	50	24.35012044	5	53		96	100	2	50	14.82704392	5	53		96	34.25228916	3	53	183.3689788	4	51		96	87.31817222	4	52	76.03340587	8	52		96	105.7372051
97	-163.782555	28	49	1683.159032	80	50		97	22.33389634	4	53	-9.37544416	7	55		97	97.73135288	3	52	30.12098393	3	53		97	92.58462436	3	52	-266.8072316	80	54		97	30.09783128	4	53	83.05155726	4	52		97	-8.095539705	3	54	2690.645232	80	50		97	64.07431709
98	2045.527311	80	50	220.3121779	15	49		98	20	1	49	87.31434066	4	52		98	83.22119005	6	50	32.68180018	4	53		98	95.41809545	6	50	-21.35167377	4	48		98	83.05155726	4	52	190.4238405	4	51		98	191.887285	4	51	96.3479112	3	52		98	2742.505371
99	220.3121779	15	49	626.5105225	80	49		99	22.30825064	4	49	79.22859144	5	52		99	28.81434135	4	53	28.81434135	4	53		99	512.560032	80	53	-36.34515597	6	48		99	58.42951102	4	53	79.89896502	5	52		99	51.36440117	8	50	2747.731353	80	53		99	-781.4854219
100	874.5466662	80	50	-183.7562033	30	49		100	96.37743216	3	52	-21.35167377	4	48		100	190.4238405	4	51	91.18912683	4	52		100	1630.801015	80	52	17.65810246	6	49		100	24.82021564	4	53	187.4617039	4	51		100	41.89718125	9	50	37.73135288	3	53		100	100
101	91.88745056	29	49	3.862794721	38	49		101	100	2	52	76.54833677	5	50		101	95.5948049	3	50	200	2	51		101	82.74012223	4	50	187.4617039	4	51		101	39.10422672	3	53	74.54503785	5	50		101	200	2	51	100	1	51		101	120
102	-332.8724698	45	49	1533.714583	80	49		102	86.51281779	5	52	100	2	50		102	91.18912683	4	52	91.56664592	5	50		102	94.10878504	4	52	-19.77115741	4	54		102	66.5606686	6	50	100	1	51		102	100	2	50	40	2	53		102	100
103	966.9066544	80	50	20	1	49		103	79.22859144	5	52	5.56268051	6	49		103	88.10017621	4	50	100	2	50		103	76.54833677	5	50	86.53258275	4	50		103	73.95926679	5	52	64.01109865	6	52		103	47.01776961	8	50	164.7395275	7	51		103	193.457774
104	120.8690443	26	49	1264.284989	80	49		104	67.71299543	6	52	34.79942724	3	49		104	200	2	51	91.68666852	4	50		104	196.3479112	3	51	-4.018676672	2	55		104	50	1	50	79.22859144	5	52		104	20	1	53	70.64523155	6	53		104	180.8073001
105	111.2348894	27	49	408.812605	80	48		105	100	2	50	20	1	49		105	190.0290472	3	51	88.10017621	4	50		105	163.4094172	6	51	76.54833677	5	50		105	34.25228916	3	53	183.3689788	4	51		105	100	2	50	149.6883005	8	51		105	2746.347911
106	-332.8724698	45	49	-55.67334729	44	49		106	178.7841143	5	51	40	2	49		106	88.96205651	4	52	24.35012044	5	53		106	13.76190693	7	49	14.82704392	5	53		106	12.50115338	5	53	92.58462436	3	52		106	100	2	50	71.84654302	6	50		106	100
107	2648.10358	80	50	2307.388743	80	50		107	89.3412637	4	50	100	2	52		107	97.73135288	3	52	97.99066166	3	50		107	92.58462436	3	52	100	2	50		107	92.58462436	3	52	120	3	52		107	2631.011077	80	53	88.85328252	4	52		107	174.6814308
108	-233.7065908	35	49	259.1042267	7	49		108	173.8943648	5	51	183.6752874	4	51		108	34.79942724	3	49	91.68666852	4	50		108	40	2	49	-15.47624732	6	48		108	33.84760647	7	53	83.05155726	4	52		108	87.31817222	4	52	-13.12142229	8	53		108	2695.747157
109	1084.474922	80	49	-273.5918786	39	49		109	20	1	49	69.82174045	6	50		109	97.09488839	4	50	97.99066166	3	50		109	20	1	49	100	2	50		109	187.4617039	4	51	100	1	51		109	120	3	52	2690.645232	80	50		109	120
110	1416.278706	80	50	-28.64941637	14	49		110	22.33389634	4	53	-593.1893899	80	69		110	34.79942724	3	49	40	2	53		110	22.30825064	4	49	38.42951102	3	53		110	69.24659702	6	52	108.3039021	6	52		110	168.3944244	6	51	48.53670271	8	52		110	80.03003612
111	-163.782555	28	49	190	4	49		111	62.83309392	6	50	40	2	53		111	27.6126941	4	53	38.42951102	3	53		111	-26.40819963	5	48	40	2	53		111	82.74012223	4	50	38.42951102	3	53		111	3857.865076	80	54	-45.98516639	7	54		111	180.8073001
112	1414.097017	80	50	130.484214	25	49		112	67.4591557	7	52	93.69600685	3	50		112	40	2	53	20	1	53		112	38.42951102	3	49	20	1	53		112	40	2	53	200	2	51		112	95.6636281	3	52	198.429511	3	51		112	2713.763443
113	-213.7392993	33	49	-303.3493863	42	49		113	82.74012223	4	50	82.74012223	4	50		113	97.73135288	3	52	40	2	53		113	100	2	52	-1.570488982	1	48		113	93.45777395	3	52	14.82704392	5	53		113	603.8506975	80	49	2656.35218	80	53		113	83.76344323
114	2800	80	49	91.88745056	29	49		114	-11.4726577	3	48	64.01109865	6	52		114	34.79942724	3	49	97.73135288	3	52		114	34.47175754	3	49	92.58462436	3	52		114	181.6092853	5	51	39.10422672	3	53		114	50	1	52	100	1	51		114	93.01219982
115	2307.388743	80	50	23.54350339	36	49		115	-1.570488982	1	48	-8.888688801	3	48		115	91.18912683	4	52	97.73135288	3	52		115	79.22859144	5	52	100	2	52		115	73.36953537	6	50	93.69600685	3	50		115	62.70569799	7	52	3621.766996	80	54		115	2800
116	2045.527311	80	50	234.5820862	13	49		116	5.56268051	6	49	1843.020001	80	52		116	88.19828578	4	52	40	2	53		116	65.44434831	7	52	38.42951102	3	53		116	163.4094172	6	51	50	1	50		116	169.3572707	6	51	169.3572707	6	51		116	50
117	1144.42028	80	50	-362.1383695	48	49		117	67.4591557	7	52	73.95926679	5	52		117	100	2	50	40	2	49		117	32.5087751	5	49	95.5948049	3	50		117	70.18566739	6	52	34.25228916	3	53		117	3734.35504	80	54	685.7181807	80	49		117	-781.4854219
118	-20.05800007	13	49	-123.8630868	24	49		118	63.17325414	7	52	193.1454673	3	51		118	189.360111	4	51	30.36584502	3	49		118	196.3479112	3	51	5.490534022	6	49		118	92.58462436	3	52	32.14303817	3	49		118	100	1	51	48.53670271	8	52		118	200
119	-193.7486782	31	49	877.3589625	80	50		119	183.3689788	4	51	67.71299543	6	52		119	100	2	50	30.12098393	3	53		119	84.9360686	5	50	-266.8072316	80	54		119	58.42951102	4	53	200	2	51		119	3844.985621	80	51	97.27837321	3	50		119	100
120	2800	80	49	-342.6410375	46	49		120	-31.34229495	5	48	93.45777395	3	52		120	189.360111	4	51	82.12603534	5	52		120	177.4907511	5	51	73.26877177	5	52		120	100	2	50	38.42951102	3	53		120	-16.91009494	4	54	51.87137686	8	50		120	200
121	36.1608639	4	49	659.0472041	80	48		121	67.4591557	7	52	14.82704392	5	53		121	20	1	49	95.5948049	3	50		121	20	1	49	93.69600685	3	50		121	21.12461587	5	53	20.21881522	5	53		121	70.64523155	6	53	603.8506975	80	49		121	161.7917926
122	2040.869044	80	50	2045.527311	80	50		122	100	2	52	12.30825064	5	49		122	35.6636281	3	53	88.19828578	4	52		122	22.33389634	4	53	65.44434831	7	52		122	40.73776166	6	53	10.22819403	6	53		122	3606.304793	80	51	86.03340587	7	52		122	194.6990316
123	-213.7392993	33	49	-46.59784577	16	49		123	193.1454673	3	51	3738.711377	80	51		123	90.01575401	3	50	100	2	52		123	62.83309392	6	50	-5.409625082	3	48		123	15.16228935	6	53	200	2	51		123	603.8506975	80	49	114.2522892	4	52		123	200
124	1414.097017	80	50	-263.6437104	38	49		124	5.56268051	6	49	5.56268051	6	49		124	40	2	49	97.99066166	3	50		124	-252.2473918	80	44	-243.8538414	80	54		124	38.42951102	3	53	92.58462436	3	52		124	25.82235957	4	53	198.429511	3	51		124	82.90074189
125	2748.429511	80	49	2800	80	50		125	200	2	51	30.09783128	4	53		125	95.5948049	3	50	96.37743216	3	52		125	82.74012223	4	50	93.45777395	3	52		125	72.74764736	5	50	193.1454673	3	51		125	-16.91009494	4	54	41.36440117	9	53		125	164.0669346
126	1623.376246	80	49	-213.7392993	33	49		126	92.04106025	4	52	73.95926679	5	52		126	40	2	53	97.99066166	3	50		126	30.09783128	4	49	100	2	50		126	91.29569527	7	52	34.25228916	3	53		126	68.25644454	6	52	71.01107657	6	50		126	100
127	817.593327	80	49	1985.762062	80	49		127	20	1	53	74.54503785	5	50		127	40	2	53	97.09488839	4	50		127	-1.570488982	1	48	112.1430382	4	50		127	52.90126855	5	53	50.57254919	5	53		127	51.36440117	8	50	196.3774322	3	51		127	97.99066166
128	2045.527311	80	50	1686.217445	80	50		128	93.69600685	3	50	83.94754902	4	52		128	20	1	53	189.360111	4	51		128	-248.7057789	80	44	196.3479112	3	51		128	79.22859144	5	52	97.73135288	3	52		128	142.4301683	10	51	3725.265447	80	51		128	176.3246528
129	1593.543503	80	50	808.4860415	80	49		129	73.26877177	5	52	-19.77115741	4	54		129	100	1	51	35.6636281	3	53		129	100	1	51	22.33389634	4	53		129	65.44434831	7	52	200	2	51		129	89.86299757	4	50	71.84654302	6	50		129	-789.6445756
130	2070.484214	80	49	1683.159032	80	50		130	163.4094172	6	51	100	1	51		130	20	1	53	200	2	51		130	-248.7057789	80	44	184.8117292	5	51		130	100	2	50	79.22859144	5	52		130	2511.427792	80	50	48.53670271	8	52		130	92.87386807
131	1084.474922	80	49	3.625270176	10	49		131	178.7841143	5	51	87.31434066	4	52		131	196.3479112	3	51	190.4238405	4	51		131	183.3689788	4	51	109.7871483	7	50		131	196.3479112	3	51	69.24659702	6	52		131	2777.278373	80	50	641.6878874	80	49		131	100
132	1862.174153	80	50	2248.170977	80	49		132	100	2	50	167.1001137	7	51		132	26.23155458	4	53	180.4739038	5	51		132	-31.34229495	5	48	173.3836128	5	51		132	100	2	50	79.22859144	5	52		132	687.2966778	80	55	133.5468175	10	51		132	2774.252289
133	1176.408121	80	49	40	2	49		133	89.13993659	4	52	40	2	49		133	83.22119005	6	50	32.68180018	4	53		133	15.41809545	5	49	16.63796446	4	54		133	183.6752874	4	51	193.1454673	3	51		133	199.1042267	3	51	66.95752258	6	53		133	5.784257853
134	1326.305741	80	50	1866.136913	80	50		134	173.8943648	5	51	34.79942724	3	49		134	100	2	52	97.99066166	3	50		134	1742.584537	80	52	84.3139828	4	50		134	177.4907511	5	51	62.83309392	6	50		134	61.89718125	10	50	71.01107657	6	50		134	40
135	2510.312178	80	49	1443.985064	80	49		135	178.7841143	5	51	40	2	49		135	96.37743216	3	52	88.10017621	4	50		135	100	2	52	172.896248	6	51		135	58.42951102	4	53	100	1	51		135	72.45786778	6	52	34.47175754	3	53		135	100
136	1264.284989	80	49	-104.0727256	22	49		136	25.5101035	4	49	86.53258275	4	50		136	100	2	52	34.79942724	3	49		136	-18.09528442	5	48	22.30825064	4	49		136	63.5177473	7	50	15.41809545	5	49		136	96.3479112	3	52	56.18687757	10	52		136	194.6990316
137	250.7506938	10	49	-243.694259	36	49		137	87.31434066	4	52	40	2	49		137	29.26943919	4	49	87.26010085	5	50		137	-36.22886605	6	54	-278.18959	80	55		137	22.33389634	4	53	79.89896502	5	52		137	116.3479112	4	52	20	1	53		137	2714.962965
138	2730.750694	80	50	62.70889939	32	49		138	-3.140977963	2	48	177.4907511	5	51		138	196.3479112	3	51	97.09488839	4	50		138	200	2	51	105.1702653	5	50		138	62.83309392	6	50	173.8943648	5	51		138	149.6883005	8	51	71.01107657	6	50		138	200
139	2075.170532	80	49	149.487461	23	49		139	73.11021049	6	52	193.1454673	3	51		139	97.09488839	4	50	28.81434135	4	53		139	40	2	49	-36.34515597	6	48		139	43.93961452	6	53	14.82704392	5	53		139	86.46774751	4	50	49.71136345	8	52		139	120
140	2223.402154	80	50	10.61307036	9	49		140	73.95926679	5	52	-598.0393864	80	59		140	20	1	53	764.1690689	80	49		140	-248.7057789	80	44	-243.8538414	80	44		140	100	2	52	193.1454673	3	51		140	3620.130498	80	51	143.3259416	9	51		140	59.59821513
141	1862.174153	80	50	737.1804407	80	49		141	50	1	50	62.83309392	6	50		141	95.5948049	3	50	40	2	49		141	93.69600685	3	50	-252.2473918	80	44		141	92.50537131	3	50	23.92004504	8	53		141	-0.895773278	1	54	58.47365906	7	52		141	69.57241074
142	38.42951102	3	49	-205.4533338	50	49		142	64.01109865	6	52	727.0852313	80	49		142	82.12603534	5	52	35.6636281	3	53		142	73.26877177	5	52	-223.5052062	80	54		142	183.6752874	4	51	73.95926679	5	52		142	97.27837321	3	50	58.47365906	7	52		142	86.36032813
143	1862.174153	80	50	-293.4806276	41	49		143	100	2	52	40	2	49		143	190.0290472	3	51	196.3479112	3	51		143	478.4541793	80	43	183.3689788	4	51		143	40	2	53	62.83309392	6	50		143	66.98656976	6	50	200	2	51		143	2567.962925
144	1086.519372	80	49	-173.7708373	29	49		144	93.45777395	3	52	3853.916448	80	46		144	190.4238405	4	51	187.6351522	4	51		144	175.1320255	6	51	167.5054541	6	51		144	171.9295816	6	51	50.57254919	5	53		144	3862.59858	80	54	138.5526315	9	51		144	2800
145	1324.232499	80	50	1955.927274	80	50		145	22.33389634	4	53	72.74764736	5	50		145	95.5948049	3	50	38.42951102	3	53		145	100	2	50	-18.66748174	6	48		145	20	1	53	138.429511	5	52		145	-13.12142229	8	53	96.01765186	6	52		145	200
146	1443.985064	80	49	32.5087751	5	49		146	15.53900579	5	49	163.4094172	6	51		146	100	2	52	88.96205651	4	52		146	89.13993659	4	52	75.33239591	6	52		146	100	1	51	30.09783128	4	53		146	50	1	52	77.93614817	5	52		146	174.6814308
147	186.4518348	19	49	1326.305741	80	50		147	95.5948049	3	50	15.53900579	5	49		147	181.6092853	5	51	40	2	49		147	173.8943648	5	51	75.18417248	7	52		147	92.58462436	3	52	40	2	53		147	687.2966778	80	55	105.6608729	5	52		147	2774.252289
148	1326.305741	80	50	43.15903183	34	49		148	66.5606686	6	50	173.8943648	5	51		148	190.4238405	4	51	196.3479112	3	51		148	175.1320255	6	51	200	2	51		148	5.225333008	7	53	91.68666852	4	50		148	-45.98516639	7	54	100	2	52		148	120
149	240	5	49	-193.7486782	31	49		149	187.4617039	4	51	86.53258275	4	50		149	40	2	53	190.4238405	4	51		149	24.87537309	5	49	-10.91100983	4	47		149	74.54503785	5	50	173.3836128	5	51		149	3960.659647	80	51	719.6264666	80	49		149	-789.5006966
150	996.7800565	80	49	-95.4908445	48	49		150	193.1454673	3	51	93.69600685	3	50		150	40	2	49	181.6092853	5	51		150	-252.2473918	80	44	173.8943648	5	51		150	183.3689788	4	51	58.42951102	4	53		150	685.7181807	80	49	87.31817222	4	52		150	176.3246528
151	2510.61307	80	49	-94.23793806	21	49		151	200	2	51	100	2	52		151	100	2	52	40	2	49		151	-18.09528442	5	48	-10.13700243	3	54		151	10.22819403	6	53	40	2	53		151	3961.442274	80	51	188.3264982	4	51		151	164.0669346
152	2134.680757	80	50	257.0948884	8	49		152	69.82174045	6	50	737.1804407	80	53		152	32.68180018	4	53	111.8943156	6	50		152	574.2687883	80	53	-245.5310276	80	45		152	33.84760647	7	53	11.29569527	6	53		152	49.71136345	8	52	143.3259416	9	51		152	120
153	-313.2199435	43	49	260	6	49		153	173.8943648	5	51	27.6126941	4	53		153	27.6126941	4	53	27.6126941	4	53		153	-26.40819963	5	48	15.16228935	6	53		153	92.58462436	3	52	40	2	53		153	90.7435527	4	50	183.0010777	5	51		153	59.59821513
154	190	4	49	1054.509155	80	50		154	183.6752874	4	51	76.54833677	5	50		154	82.59771054	5	52	35.6636281	3	53		154	1675.354677	80	52	570.0915665	80	43		154	100	2	52	20.21881522	5	53		154	198.429511	3	51	50	1	52		154	2773.145467
155	1772.708899	80	50	-37.53562362	15	49		155	100	2	52	-12.66807464	3	55		155	50	1	50	38.42951102	3	53		155	50	1	50	567.7883433	80	53		155	85.04569354	5	52	196.3479112	3	51		155	25.82235957	4	53	61.24213162	7	50		155	2800
156	1626.229163	80	49	1086.519372	80	49		156	187.4617039	4	51	3853.916448	80	46		156	90.08865486	3	52	200	2	51		156	64.01109865	6	52	184.8117292	5	51		156	62.83309392	6	50	63.5177473	7	50		156	100	2	50	97.99066166	3	52		156	80.03003612
157	140.0172811	24	49	1626.229163	80	49		157	89.3412637	4	50	97.73135288	3	52		157	100	2	52	87.26010085	5	50		157	97.73135288	3	52	-36.22886605	6	54		157	40	2	53	200	2	51		157	61.85337129	7	50	95.6636281	3	52		157	180.8073001
158	-283.5660742	40	49	1623.376246	80	49		158	163.4094172	6	51	84.3139828	4	50		158	96.37743216	3	52	96.37743216	3	52		158	27.71006311	4	53	100	2	52		158	58.42951102	4	53	100	2	50		158	76.95752258	5	50	139.7185367	9	51		158	120
159	1236.35629	80	50	-305.4533338	51	49		159	22.30825064	4	49	3740.00474	80	51		159	35.6636281	3	53	95.5948049	3	50		159	538.1731736	80	43	100	2	50		159	167.5054541	6	51	38.42951102	3	53		159	-3.193860856	7	53	164.7395275	7	51		159	108.6289752
160	240	5	49	1146.433926	80	50		160	100	2	52	196.3479112	3	51		160	35.6636281	3	53	23.46403416	5	53		160	538.1731736	80	43	12.50115338	5	53		160	43.93961452	6	53	177.4907511	5	51		160	-16.91009494	4	54	133.5468175	10	51		160	200
161	13.71458279	37	49	40	2	49		161	100	2	52	64.01109865	6	52		161	104.0373538	7	50	90.01575401	3	50		161	-257.0179168	80	54	62.83309392	6	50		161	183.6752874	4	51	76.54833677	5	50		161	66.06027969	9	52	3964.169069	80	51		161	97.73135288
162	2398.27368	80	50	-193.7486782	31	49		162	40	2	53	-652.9885021	80	61		162	88.10017621	4	50	86.86720722	4	52		162	95.5948049	3	50	69.24659702	6	52		162	73.26877177	5	52	100	2	50		162	3616.544689	80	54	96.01765186	6	52		162	100
163	2423.915788	80	49	-45.71501148	43	49		163	66.5606686	6	50	12.30825064	5	49		163	88.22541258	4	50	197.2783732	3	51		163	66.5606686	6	50	193.0121998	3	51		163	163.4094172	6	51	100	2	50		163	86.46774751	4	50	649.6785491	80	55		163	2624.074317
164	-163.782555	28	49	559.1639517	80	48		164	82.74012223	4	50	100	2	50		164	200	2	51	190.4238405	4	51		164	1686.588467	80	52	175.1320255	6	51		164	171.9295816	6	51	22.33389634	4	53		164	159.5763481	7	51	66.98656976	6	50		164	161.7917926
165	1593.543503	80	50	257.0948884	8	49		165	-719.1844342	80	74	23.83139248	5	53		165	196.3479112	3	51	40	2	53		165	193.1454673	3	51	-11.4726577	3	48		165	100	2	50	100	2	52		165	89.86299757	4	50	97.27837321	3	50		165	97.99066166
166	2648.10358	80	50	2130.017281	80	50		166	200	2	51	196.3479112	3	51		166	200	2	51	88.96205651	4	52		166	200	2	51	13.76190693	7	49		166	89.13993659	4	52	100	2	50		166	100	2	50	56.18687757	10	52		166	79.56488561
167	1234.326653	80	50	130.484214	25	49		167	93.69600685	3	50	74.54503785	5	50		167	88.22541258	4	50	186.8777314	4	51		167	66.5606686	6	50	165.2542951	7	51		167	173.8943648	5	51	95.5948049	3	50		167	34.47175754	3	53	71.84654302	6	50		167	-782.3299291
168	637.8616305	80	49	82.17415293	30	49		168	97.73135288	3	52	73.11021049	6	52		168	35.6636281	3	53	-0.895773278	1	54		168	22.33389634	4	53	-0.895773278	1	54		168	62.83309392	6	50	100	1	51		168	100	2	52	3740.413227	80	54		168	2714.962965
169	2880	80	50	212.2612439	16	49		169	200	2	51	79.22859144	5	52		169	181.6092853	5	51	197.2783732	3	51		169	173.8943648	5	51	183.6752874	4	51		169	94.10878504	4	52	62.95668589	8	52		169	50	1	52	37.14721241	9	50		169	94.47175754
170	1802.461069	80	49	-113.9517417	23	49		170	167.5054541	6	51	188.463818	4	51		170	197.2783732	3	51	88.96205651	4	52		170	183.6752874	4	51	75.33239591	6	52		170	73.95926679	5	52	196.3479112	3	51		170	163.2647309	7	51	48.53670271	8	52		170	108.6289752
171	-305.4533338	51	49	2829.104227	80	49		171	83.94754902	4	52	20	1	49		171	100	2	52	35.6636281	3	53		171	100	2	52	570.0915665	80	43		171	76.54833677	5	50	200	2	51		171	40	2	53	82.07303745	5	52		171	87.0690449
172	2880	80	50	-74.82946797	19	49		172	-3.140977963	2	48	95.5948049	3	50		172	97.73135288	3	52	40	2	49		172	164.9419815	8	51	-252.2473918	80	44		172	22.33389634	4	53	76.54833677	5	50		172	21.68133055	5	53	110.7435527	5	50		172	89.39967314
173	10.61307036	9	49	2134.680757	80	50		173	100	2	52	708.848761	80	48		173	40	2	53	100	2	52		173	570.0915665	80	43	100	2	52		173	38.42951102	3	53	40.73776166	6	53		173	21.68133055	5	53	3620.130498	80	51		173	190.5725492
174	1896.048258	80	49	513.1988446	80	49		174	20	1	53	100	2	50		174	91.18912683	4	52	100	2	50		174	97.73135288	3	52	94.07926408	4	52		174	72.89364223	7	52	193.0121998	3	51		174	86.46774751	4	50	79.56395877	5	52		174	181.5202256
175	259.1042267	7	49	-293.4806276	41	49		175	73.95926679	5	52	100	2	52		175	91.18912683	4	52	200	2	51		175	79.22859144	5	52	94.07926408	4	52		175	73.95926679	5	52	24.82021564	4	53		175	138.5526315	9	51	96.3479112	3	52		175	2777.990662
176	32.5087751	5	49	-462.1383695	49	49		176	100	2	50	74.54503785	5	50		176	91.56664592	5	50	200	2	51		176	-243.8538414	80	54	196.3479112	3	51		176	50	1	50	120	3	52		176	198.429511	3	51	166.8239354	7	51		176	103.1144445
177	259.1042267	7	49	1236.35629	80	50		177	40	2	53	97.99066166	3	50		177	38.42951102	3	53	95.5948049	3	50		177	570.0915665	80	43	100	2	50		177	72.74764736	5	50	33.96851681	7	53		177	178.3057696	5	51	48.53670271	8	52		177	200
178	1174.390044	80	49	259.1042267	7	49		178	200	2	51	183.3689788	4	51		178	181.6092853	5	51	26.23155458	4	53		178	173.8943648	5	51	-789.6445756	80	8		178	95.5948049	3	50	38.42951102	3	53		178	105.6608729	5	52	51.36440117	8	50		178	89.39967314
179	1324.232499	80	50	2748.429511	80	49		179	67.4591557	7	52	167.5054541	6	51		179	38.42951102	3	53	40	2	53		179	570.0915665	80	43	110.0978313	5	50		179	33.96851681	7	53	58.42951102	4	53		179	-13.12142229	8	53	610.559394	80	49		179	200
180	82.17415293	30	49	-283.5660742	40	49		180	-0.895773278	1	54	-594.513125	80	59		180	87.26010085	5	50	104.0373538	7	50		180	-266.0984688	80	44	-26.25254077	5	54		180	79.22859144	5	52	58.42951102	4	53		180	76.03340587	8	52	610.559394	80	49		180	97.99066166
181	-352.406673	47	49	-84.47268898	20	49		181	-3.140977963	2	48	20	1	49		181	33.57598426	4	49	111.8943156	6	50		181	-243.8538414	80	54	0.516704085	5	54		181	190.4238405	4	51	43.59977627	6	53		181	143.3259416	9	51	25.82235957	4	53		181	112.5053713
182	-263.6437104	38	49	130.484214	25	49		182	-720.6678989	80	74	92.50537131	3	50		182	34.79942724	3	49	97.09488839	4	50		182	102.3082506	5	50	40	2	49		182	83.05155726	4	52	171.9295816	6	51		182	34.47175754	3	53	719.6264666	80	55		182	73.50880316
183	1324.232499	80	50	23.54350339	36	49		183	183.3689788	4	51	764.1690689	80	54		183	91.18912683	4	52	13.00788069	4	54		183	97.73135288	3	52	12.68021098	4	54		183	33.96851681	7	53	119.1042267	4	52		183	68.25644454	6	52	120	3	52		183	181.5202256
184	3.625270176	10	49	-187.2661932	80	49		184	183.6752874	4	51	24.82021564	4	53		184	50	1	50	100	2	52		184	50	1	50	-224.1799219	80	44		184	95.5948049	3	50	100	2	52		184	679.6627951	80	49	692.7719338	80	55		184	112.5053713
185	-253.6705842	37	49	1985.762062	80	49		185	-31.34229495	5	48	200	2	51		185	189.360111	4	51	88.22541258	4	50		185	177.4907511	5	51	-781.4854219	80	5		185	66.5606686	6	50	100	2	50		185	89.6849427	7	52	-1.791546557	2	54		185	75.54069389
186	240	5	49	-84.47268898	20	49		186	86.53258275	4	50	168.9063839	6	51		186	26.94246542	4	49	100	1	51		186	-257.0179168	80	54	100	1	51		186	187.4617039	4	51	75.33239591	6	52		186	3739.196444	80	51	719.6264666	80	55		186	114.7994272
187	2130.017281	80	50	1776.181714	80	50		187	69.24659702	6	52	96.37743216	3	52		187	23.46403416	5	53	180.4739038	5	51		187	9.656449786	12	49	173.3836128	5	51		187	34.25228916	3	53	173.3836128	5	51		187	16.35217973	5	53	97.73135288	3	50		187	2714.962965
188	259.1042267	7	49	140.0172811	24	49		188	163.4094172	6	51	76.54833677	5	50		188	187.6351522	4	51	40	2	49		188	65.23680699	7	52	-246.9987245	80	54		188	100	2	50	100	2	50		188	679.6627951	80	49	158.4090584	7	51		188	2635.868141
189	1981.234889	80	49	1955.927274	80	50		189	50	1	50	193.0121998	3	51		189	97.73135288	3	52	50	1	52		189	1678.800733	80	42	50	1	52		189	92.58462436	3	52	130.5725492	6	52		189	25.82235957	4	53	100	2	50		189	166.4957322
190	2070.484214	80	49	10.61307036	9	49		190	100	2	52	196.3479112	3	51		190	23.46403416	5	53	200	2	51		190	534.0881415	80	53	-17.94792114	5	48		190	63.5177473	7	50	167.5054541	6	51		190	159.5763481	7	51	3960.659647	80	51		190	191.0532927
191	2130.017281	80	50	737.1804407	80	49		191	-719.1844342	80	74	100	1	51		191	32.68180018	4	53	90.01575401	3	50		191	-3.140977963	2	48	62.83309392	6	50		191	79.89896502	5	52	5.225333008	7	53		191	101.6813305	6	50	3725.265447	80	51		191	2800
192	1264.284989	80	49	1416.278706	80	50		192	-0.895773278	1	54	3907.568537	80	51		192	97.73135288	3	52	91.18912683	4	52		192	100	2	52	17.65810246	6	49		192	40	2	53	50	1	52		192	100	1	51	76.46774751	5	53		192	2627.069045
193	2648.10358	80	50	2594.582086	80	49		193	100	2	52	69.24659702	6	52		193	20	1	53	96.37743216	3	52		193	20	1	53	83.05155726	4	52		193	83.05155726	4	52	34.25228916	3	53		193	58.47365906	7	52	40	2	53		193	108.6289752
194	2880	80	49	131.7786582	80	49		194	34.25228916	3	53	74.54503785	5	50		194	82.59771054	5	52	34.79942724	3	49		194	8.211555949	6	53	40	2	49		194	183.6752874	4	51	73.26877177	5	52		194	34.47175754	3	53	95.6636281	3	52		194	166.4957322
195	-203.7486782	32	49	-37.53562362	15	49		195	100	2	50	100	2	50		195	197.2783732	3	51	34.79942724	3	49		195	200	2	51	34.47175754	3	49		195	100	2	52	83.94754902	4	52		195	3607.470699	80	51	611.7147613	80	55		195	95.00972609
196	2482.261244	80	50	250.7506938	10	49		196	100	2	50	193.0121998	3	51		196	38.42951102	3	53	26.23155458	4	53		196	22.90300725	7	49	-31.34229495	5	48		196	83.94754902	4	52	24.82021564	4	53		196	3862.59858	80	54	51.24213162	8	53		196	199.1042267
197	2829.104227	80	49	2040.869044	80	50		197	-31.34229495	5	48	30.09783128	4	53		197	88.10017621	4	50	100	2	52		197	172.896248	6	51	85.04569354	5	52		197	40	2	53	200	2	51		197	50	1	50	120	3	52		197	174.6814308
198	1506.251322	80	50	-20.05800007	13	49		198	96.37743216	3	52	20.21881522	5	53		198	26.94246542	4	49	35.6636281	3	53		198	3.642585793	9	49	570.0915665	80	43		198	97.73135288	3	52	32.14303817	3	49		198	70.64523155	6	53	80.64523155	5	50		198	87.87747884
199	-84.47268898	20	49	32.5087751	5	49		199	168.9063839	6	51	3801.264544	80	46		199	97.99066166	3	50	190.0290472	3	51		199	22.90300725	7	49	163.4094172	6	51		199	79.22859144	5	52	163.4094172	6	51		199	3964.169069	80	51	-26.44316204	5	54		199	28.62897524
200	817.593327	80	49	-342.6410375	46	49		200	76.54833677	5	50	-593.1893899	80	69		200	32.68180018	4	53	20	1	53		200	-3.140977963	2	48	-248.7057789	80	44		200	34.79942724	3	49	34.09313912	4	53		200	100	2	52	16.35217973	5	53		200	-789.6445756
201	13.71458279	37	49	-28.64941637	14	49		201	50	1	50	703.5711454	80	48		201	102.5928233	7	50	186.8777314	4	51		201	-29.60007801	5	54	-39.28299914	7	47		201	120	3	52	177.4907511	5	51		201	199.1042267	3	51	656.103011	80	55		201	92.87386807
202	72.46106918	31	49	101.5671542	28	49		202	187.4617039	4	51	73.26877177	5	52		202	196.3479112	3	51	34.79942724	3	49		202	512.6660301	80	43	40	2	49		202	173.8943648	5	51	85.04569354	5	52		202	187.7378431	4	51	719.6264666	80	55		202	86.36032813
203	-94.23793806	21	49	1772.708899	80	50		203	89.13993659	4	52	74.54503785	5	50		203	40	2	53	86.21278085	4	50		203	120	3	50	59.49580943	9	52		203	120	3	52	86.53258275	4	50		203	3849.946294	80	51	76.03340587	8	52		203	120
204	23.54350339	36	49	-11.72632034	12	49		204	14.82704392	5	53	193.0121998	3	51		204	26.23155458	4	53	28.81434135	4	53		204	-31.34229495	5	48	-36.34515597	6	48		204	43.59977627	6	53	11.29569527	6	53		204	61.85337129	7	50	61.24213162	7	50		204	100
205	1862.174153	80	50	1266.329416	80	49		205	96.37743216	3	52	193.1454673	3	51		205	100	2	50	40	2	53		205	86.53258275	4	50	-16.69511589	4	48		205	66.5606686	6	50	86.53258275	4	50		205	96.01765186	6	52	2661.681331	80	53		205	171.739303
206	2426.130641	80	49	-163.782555	28	49		206	200	2	51	-719.1844342	80	74		206	86.86720722	4	52	100	2	50		206	-789.8721694	80	7	181.2839798	6	51		206	82.74012223	4	50	190.4238405	4	51		206	37.14721241	9	50	47.01776961	8	50		206	2745.663628
207	140.0172811	24	49	-133.8340396	25	49		207	14.82704392	5	53	183.3689788	4	51		207	190.0290472	3	51	100	2	52		207	163.4094172	6	51	-3.140977963	2	48		207	30.75877085	4	53	20	1	53		207	3964.169069	80	51	603.8506975	80	49		207	120
208	2754.373262	80	49	-46.59784577	16	49		208	-21.35167377	4	48	3850.580737	80	51		208	50	1	50	97.09488839	4	50		208	50	1	50	120	3	50		208	200	2	51	34.09313912	4	53		208	3964.169069	80	51	81.68133055	5	50		208	184.3945146
209	212.2612439	16	49	52.93995444	33	49		209	183.6752874	4	51	57.53159427	8	52		209	190.4238405	4	51	104.0373538	7	50		209	193.6262844	4	51	71.13381069	6	50		209	93.69600685	3	50	32.14303817	3	49		209	25.82235957	4	53	3844.266385	80	51		209	185.9923879
210	203.915788	17	49	874.5466662	80	50		210	197.2783732	3	51	74.54503785	5	50		210	100	2	52	100	2	52		210	-4.537294238	2	47	36.1608639	4	49		210	97.73135288	3	52	20	1	53		210	20	1	53	62.70569799	7	52		210	120
211	1891.887451	80	49	1054.509155	80	50		211	178.7841143	5	51	64.01109865	6	52		211	40	2	49	40	2	53		211	13.66177809	9	49	-227.3110289	80	54		211	200	2	51	100	2	50		211	168.3944244	6	51	97.27837321	3	50		211	164.7933832
212	40	2	49	212.2612439	16	49		212	40	2	53	40	2	53		212	40	2	49	20	1	49		212	-0.895773278	1	54	20	1	49		212	92.50537131	3	50	93.69600685	3	50		212	68.25644454	6	52	58.47365906	7	52		212	2800
213	-75.57972014	46	49	2807.094888	80	50		213	183.6752874	4	51	69.24659702	6	52		213	100	2	52	91.56664592	5	50		213	-3.140977963	2	48	-243.8538414	80	44		213	58.42951102	4	53	120	3	52		213	1.85337129	7	53	610.559394	80	49		213	2745.663628
214	-6.014935726	39	49	-303.3493863	42	49		214	86.51281779	5	52	183.3689788	4	51		214	35.6636281	3	53	97.09488839	4	50		214	570.0915665	80	53	112.1430382	4	50		214	190.4238405	4	51	66.5606686	6	50		214	3615.277779	80	54	143.3259416	9	51		214	93.34549957
215	1234.326653	80	50	841.1854609	80	49		215	163.4094172	6	51	-719.1844342	80	64		215	30.36584502	3	49	35.6636281	3	53		215	85.49053402	7	50	17.15529641	8	49		215	30.73776166	7	53	110.9602911	6	52		215	188.3264982	4	51	41.42779211	9	50		215	175.9014792
216	2339.942	80	49	322.7502807	80	49		216	74.54503785	5	50	89.13993659	4	52		216	100	2	50	88.22541258	4	50		216	-256.5813374	80	55	60.63993268	8	52		216	100	1	51	30.75877085	4	53		216	3735.317886	80	54	61.85337129	7	50		216	59.59821513
217	1772.708899	80	50	2754.373262	80	49		217	200	2	51	35.6636281	3	53		217	100	2	50	95.5948049	3	50		217	100	2	50	100	2	50		217	118.429511	4	52	74.54503785	5	50		217	-3.193860856	7	53	687.2966778	80	55		217	160.873766
218	2223.402154	80	50	2426.130641	80	49		218	96.37743216	3	52	40	2	53		218	26.23155458	4	53	764.1690689	80	54		218	-789.6445756	80	8	-10.13700243	3	54		218	14.82704392	5	53	40	2	53		218	52.85390992	8	52	86.46774751	4	50		218	86.36032813
219	1623.376246	80	49	-352.406673	47	49		219	93.45777395	3	52	177.4907511	5	51		219	91.18912683	4	52	96.37743216	3	52		219	94.10878504	4	52	100	2	52		219	193.1454673	3	51	38.42951102	3	53		219	25.82235957	4	53	47.01776961	8	50		219	2712.86215
220	2650.886079	80	50	2748.429511	80	49		220	-1.570488982	1	48	1853.563823	80	47		220	186.8777314	4	51	91.18912683	4	52		220	165.2542951	7	51	94.10878504	4	52		220	100	2	50	79.22859144	5	52		220	25.82235957	4	53	66.98656976	6	50		220	86.36032813
221	517.8616305	80	50	-94.23793806	21	49		221	173.8943648	5	51	72.74764736	5	50		221	88.10017621	4	50	100	2	50		221	76.54833677	5	50	191.9427161	4	51		221	120	3	52	190.4238405	4	51		221	6.638882104	6	53	-8.095539705	3	54		221	97.73135288
222	2510.61307	80	49	1533.714583	80	49		222	-31.34229495	5	48	167.1001137	7	51		222	50	1	50	20	1	49		222	50	1	50	100	2	50		222	200	2	51	93.45777395	3	52		222	163.2647309	7	51	20.64523155	5	53		222	89.39967314
223	2672.508775	80	49	-55.88716952	17	49		223	197.2783732	3	51	69.82174045	6	50		223	200	2	51	30.12098393	3	53		223	187.4617039	4	51	506.4409059	80	43		223	33.84760647	7	53	173.8943648	5	51		223	183.0010777	5	51	-8.095539705	3	54		223	97.73135288
224	2726.160864	80	50	1891.887451	80	49		224	-31.34229495	5	48	100	2	52		224	100	2	52	100	2	50		224	1683.993121	80	42	-13.46690898	5	48		224	40	2	53	53.22893826	5	53		224	77.93614817	5	52	52.85390992	8	52		224	193.457774
225	1862.174153	80	50	-143.8182856	26	49		225	177.4907511	5	51	245.5948049	4	51		225	32.68180018	4	53	91.68666852	4	50		225	20.21881522	5	49	-22.33580982	4	55		225	38.42951102	3	53	72.89364223	7	52		225	187.7378431	4	51	51.87137686	8	50		225	92.87386807
226	1896.048258	80	49	445.4672963	80	48		226	-3.140977963	2	48	40	2	49		226	100	2	50	88.19828578	4	52		226	182.880494	5	51	65.44434831	7	52		226	91.29569527	7	52	123.5997763	7	52		226	-3.193860856	7	53	39.79681001	9	52		226	69.57241074
227	1354.16006	80	49	2045.527311	80	50		227	67.71299543	6	52	50	1	50		227	40	2	53	30.12098393	3	53		227	-1.570488982	1	48	67.75692498	12	50		227	98.46911454	7	52	21.12461587	5	53		227	3510.18233	80	54	179.0250059	5	51		227	200
228	1503.862795	80	50	-85.52507786	47	49		228	100	2	52	73.26877177	5	52		228	111.8943156	6	50	83.03727055	5	50		228	34.47175754	3	49	74.54503785	5	50		228	84.3139828	4	50	40	2	53		228	-3.193860856	7	53	47.01776961	8	50		228	103.1144445
229	2880	80	49	13.71458279	37	49		229	22.30825064	4	49	67.71299543	6	52		229	24.35012044	5	53	197.2783732	3	51		229	536.4140321	80	53	193.0121998	3	51		229	40	2	53	111.949066	4	52		229	100	2	52	144.9630965	9	51		229	194.8069432
230	2159.487461	80	49	-213.7392993	33	49		230	100	2	52	186.6196369	5	51		230	96.37743216	3	52	97.99066166	3	50		230	100	2	52	84.3139828	4	50		230	173.3836128	5	51	100	2	50		230	79.56395877	5	52	183.9856783	5	51		230	174.0546027
231	1234.326653	80	50	1446.260701	80	49		231	96.37743216	3	52	69.28635693	7	50		231	97.73135288	3	52	35.6636281	3	53		231	92.58462436	3	52	-248.7057789	80	44		231	72.74764736	5	50	20	1	53		231	56.99409489	7	50	81.68133055	5	50		231	185.9923879
232	-95.4908445	48	49	177.3887433	20	49		232	31.94906601	3	53	3681.433383	80	51		232	197.2783732	3	51	26.94246542	4	49		232	183.6752874	4	51	-257.0179168	80	54		232	63.5177473	7	50	39.10422672	3	53		232	176.7352806	6	51	90.7435527	4	50		232	70.24725064
233	-243.694259	36	49	408.812605	80	48		233	178.7841143	5	51	167.5054541	6	51		233	190.4238405	4	51	91.18912683	4	52		233	91.35763729	5	52	97.73135288	3	52		233	69.24659702	6	52	193.1454673	3	51		233	68.25644454	6	52	68.25644454	6	52		233	94.47175754
234	17.15529641	8	49	257.0948884	8	49		234	69.82174045	6	50	-31.34229495	5	48		234	190.4238405	4	51	40	2	53		234	11.29288944	8	49	-16.69511589	4	48		234	163.4094172	6	51	15.16228935	6	53		234	200	2	51	195.5948049	3	51		234	100
235	186.4518348	19	49	2159.487461	80	49		235	168.9063839	6	51	100	2	52		235	35.6636281	3	53	764.1690689	80	54		235	570.0915665	80	43	-16.28144306	4	54		235	50	1	50	76.54833677	5	50		235	100	2	50	52.85390992	8	52		235	200
236	-45.71501148	43	49	195.26639	18	49		236	97.73135288	3	52	100	2	52		236	197.2783732	3	51	111.8943156	6	50		236	183.6752874	4	51	-223.2857378	80	44		236	190.4238405	4	51	92.58462436	3	52		236	719.6264666	80	49	58.47365906	7	52		236	160.873766
237	1981.234889	80	49	1176.408121	80	49		237	200	2	51	691.4511494	80	54		237	34.79942724	3	49	86.86720722	4	52		237	34.47175754	3	49	-33.89438095	6	48		237	92.58462436	3	52	83.94754902	4	52		237	3616.544689	80	54	719.6264666	80	55		237	59.59821513
238	-283.5660742	40	49	2248.170977	80	49		238	87.31434066	4	52	-19.77115741	4	54		238	40	2	53	91.68666852	4	50		238	30.09783128	4	49	-256.5813374	80	45		238	30.75877085	4	53	93.69600685	3	50		238	95.6636281	3	52	-8.095539705	3	54		238	83.50197489
239	120.8690443	26	49	1503.862795	80	50		239	64.01109865	6	52	188.463818	4	51		239	38.42951102	3	53	190.0290472	3	51		239	-6.992119313	3	54	163.4094172	6	51		239	171.9295816	6	51	177.4907511	5	51		239	-45.98516639	7	54	77.93614817	5	52		239	185.8128244
240	2045.527311	80	50	190	4	49		240	-720.6678989	80	74	97.99066166	3	50		240	196.3479112	3	51	35.6636281	3	53		240	200	2	51	40	2	53		240	40	2	53	93.45777395	3	52		240	6.638882104	6	53	3726.432737	80	51		240	2657.877479
241	994.5466662	80	49	28.10358	6	49		241	-3.140977963	2	48	163.4094172	6	51		241	91.18912683	4	52	197.2783732	3	51		241	1688.961969	80	42	183.6752874	4	51		241	100	2	52	72.74764736	5	50		241	179.0250059	5	51	56.99409489	7	50		241	93.01219982
242	1985.762062	80	49	1414.097017	80	50		242	100	2	52	-21.35167377	4	48		242	96.37743216	3	52	97.73135288	3	52		242	543.5493404	80	43	100	2	52		242	34.25228916	3	53	39.10422672	3	53		242	2719.862998	80	53	87.31817222	4	52		242	120
243	-323.0933456	44	49	874.5466662	80	50		243	40	2	53	79.67352852	5	50		243	34.79942724	3	49	40	2	49		243	22.30825064	4	49	-243.8538414	80	44		243	81.65139792	9	52	108.3039021	6	52		243	16.35217973	5	53	61.89718125	10	50		243	18.99482026
244	1712.939954	80	49	-133.8340396	25	49		244	-3.140977963	2	48	200	2	51		244	40	2	49	40	2	53		244	-10.13700243	3	54	24.87537309	5	53		244	93.69600685	3	50	193.0121998	3	51		244	49.71136345	8	52	173.2358286	6	51		244	2777.990662
245	-173.7708373	29	49	1416.278706	80	50		245	20	1	49	97.09488839	4	50		245	181.6092853	5	51	20	1	53		245	173.8943648	5	51	20	1	53		245	100	2	50	200	2	51		245	90.7435527	4	50	100	2	50		245	107.7564949
246	2159.487461	80	49	40	2	49		246	69.24659702	6	52	16.73277833	5	53		246	26.23155458	4	53	26.23155458	4	53		246	-789.6445756	80	8	511.8151822	80	43		246	10.22819403	6	53	50	1	52		246	20	1	53	95.6636281	3	52		246	70.24725064
247	2880	80	50	2807.094888	80	50		247	83.05155726	4	52	79.22859144	5	52		247	190.4238405	4	51	38.42951102	3	53		247	193.6262844	4	51	31.94906601	3	53		247	4.853917736	6	53	97.73135288	3	52		247	100	2	52	50	1	50		247	108.6289752
248	2075.170532	80	49	257.0948884	8	49		248	92.50537131	3	50	200	2	51		248	26.23155458	4	53	190.4238405	4	51		248	-789.6445756	80	8	193.6262844	4	51		248	92.58462436	3	52	62.83309392	6	50		248	61.01107657	7	53	-45.98516639	7	54		248	194.8069432
249	22.90300725	7	49	-293.4806276	41	49		249	12.50115338	5	53	86.53258275	4	50		249	189.360111	4	51	100	2	50		249	75.22210401	6	52	84.9360686	5	50		249	171.9295816	6	51	100	1	51		249	95.6636281	3	52	715.8880941	80	49		249	176.3246528
250	82.17415293	30	49	40	2	49		250	69.24659702	6	52	50	1	50		250	32.68180018	4	53	96.37743216	3	52		250	-3.140977963	2	48	100	2	52		250	76.54833677	5	50	23.92004504	8	53		250	11.84654302	6	53	76.03340587	8	52		250	75.54069389
251	2395.26639	80	50	246.4143218	11	49		251	200	2	51	100	2	50		251	88.19828578	4	52	190.4238405	4	51		251	65.44434831	7	52	193.6262844	4	51		251	50	1	50	30.09783128	4	53		251	61.24213162	7	50	2720.743553	80	50		251	198.429511
252	-273.5918786	39	49	1981.234889	80	49		252	-21.35167377	4	48	3853.916448	80	46		252	97.73135288	3	52	40	2	49		252	34.25228916	3	53	-243.8538414	80	44		252	187.4617039	4	51	92.50537131	3	50		252	79.69666047	8	52	715.8880941	80	49		252	75.54069389
253	1326.305741	80	50	52.93995444	33	49		253	87.31434066	4	52	30.13538563	4	53		253	34.79942724	3	49	196.3479112	3	51		253	102.3082506	5	50	193.1454673	3	51		253	66.5606686	6	50	200	2	51		253	100	2	52	649.6785491	80	55		253	50
254	996.7800565	80	49	2164.11283	80	49		254	178.7841143	5	51	3.030789554	7	53		254	100	2	52	100	2	52		254	100	2	52	89.13993659	4	52		254	43.59977627	6	53	20.21881522	5	53		254	146.8509012	9	51	100	2	50		254	69.57241074
255	1985.762062	80	49	-104.0727256	22	49		255	100	2	50	-1.791546557	2	54		255	40	2	53	27.6126941	4	53		255	40	2	49	15.16228935	6	53		255	14.82704392	5	53	193.1454673	3	51		255	3964.169069	80	54	156.8385694	8	51		255	114.7994272
256	2648.10358	80	50	446.8421526	80	48		256	5.56268051	6	49	79.89896502	5	52		256	91.56664592	5	50	97.09488839	4	50		256	-1.791546557	2	54	32.14303817	3	49		256	38.42951102	3	53	200	2	51		256	169.3572707	6	51	31.42779211	10	53		256	166.4957322
257	-123.8630868	24	49	2040.869044	80	50		257	20	1	49	50	1	50		257	38.42951102	3	53	100	2	50		257	-230.6603669	80	44	182.880494	5	51		257	200	2	51	100	2	52		257	39.79681001	9	52	-3.193860856	7	53		257	193.6960069
258	2748.429511	80	49	-85.52507786	47	49		258	167.5054541	6	51	3853.916448	80	51		258	190.4238405	4	51	25.23052838	5	49		258	175.1320255	6	51	15.41809545	5	49		258	40.73776166	6	53	40.73776166	6	53		258	3740.413227	80	54	100	2	52		258	89.39967314
259	-213.7392993	33	49	227.7275535	14	49		259	100	2	50	-1.791546557	2	54		259	88.19828578	4	52	200	2	51		259	3.873859329	8	49	196.3479112	3	51		259	181.6092853	5	51	75.33239591	6	52		259	66.06027969	9	52	86.03340587	7	52		259	70.24725064
260	2648.10358	80	50	168.1709773	21	49		260	64.01109865	6	52	3740.00474	80	51		260	82.27732218	6	50	95.5948049	3	50		260	-789.5006966	80	9	82.74012223	4	50		260	20.21881522	5	53	101.6709674	7	52		260	-3.193860856	7	53	163.2647309	7	51		260	120
261	2748.429511	80	49	1326.305741	80	50		261	188.463818	4	51	-677.9377098	80	72		261	186.8777314	4	51	82.12603534	5	52		261	62.98564798	8	52	73.26877177	5	52		261	100	1	51	190.4238405	4	51		261	144.9630965	9	51	2800	80	53		261	97.73135288
262	1593.543503	80	50	996.7800565	80	49		262	84.3139828	4	50	25.5101035	4	49		262	91.18912683	4	52	95.5948049	3	50		262	97.73135288	3	52	93.69600685	3	50		262	70.18566739	6	52	171.9295816	6	51		262	3620.130498	80	51	96.01765186	6	52		262	190.5725492
263	-313.2199435	43	49	-15.90298333	40	49		263	14.82704392	5	53	89.13993659	4	52		263	200	2	51	100	2	52		263	184.8117292	5	51	89.13993659	4	52		263	190.4238405	4	51	69.24659702	6	52		263	618.5083915	80	55	96.3479112	3	52		263	191.0532927
264	2307.388743	80	50	208.5689651	80	49		264	25.5101035	4	49	195.2690349	4	51		264	197.2783732	3	51	95.5948049	3	50		264	200	2	51	100	2	50		264	171.9295816	6	51	120	3	52		264	692.7719338	80	55	39.79681001	9	52		264	70.24725064
265	2164.11283	80	49	-205.4533338	50	49		265	57.53159427	8	52	195.2690349	4	51		265	100	2	52	88.10017621	4	50		265	-18.09528442	5	48	95.5948049	3	50		265	40	2	53	100	2	52		265	97.73135288	3	50	16.35217973	5	53		265	185.8128244
266	195.26639	18	49	787.8616305	80	50		266	15.53900579	5	49	188.463818	4	51		266	97.09488839	4	50	91.68666852	4	50		266	112.1430382	4	50	69.3475975	8	52		266	183.6752874	4	51	82.74012223	4	50		266	34.47175754	3	53	3853.39134	80	54		266	102.8621503
267	2650.886079	80	50	-362.1383695	48	49		267	82.82329423	5	52	168.9063839	6	51		267	33.57598426	4	49	28.81434135	4	53		267	-19.77115741	4	54	-36.34515597	6	48		267	86.53258275	4	50	116.1608639	5	52		267	196.3774322	3	51	603.8506975	80	49		267	85.78425785
268	2075.170532	80	49	-163.782555	28	49		268	82.82329423	5	52	-598.0393864	80	59		268	25.49793496	4	49	79.03795407	5	50		268	-29.60007801	5	54	72.74764736	5	50		268	24.87537309	5	53	171.9295816	6	51		268	96.3479112	3	52	-36.15624579	6	54		268	2605.868141
269	246.4143218	11	49	254.4873621	80	48		269	22.33389634	4	53	83.05155726	4	52		269	32.68180018	4	53	196.3479112	3	51		269	118.429511	4	50	93.45777395	3	52		269	163.4094172	6	51	50	1	52		269	-26.44316204	5	54	34.47175754	3	53		269	161.7917926
270	2045.527311	80	50	38.42951102	3	49		270	77.60104303	5	52	-3.140977963	2	48		270	97.73135288	3	52	83.03727055	5	50		270	92.58462436	3	52	74.54503785	5	50		270	74.54503785	5	50	123.9396145	7	52		270	649.6785491	80	55	618.5083915	80	55		270	200
271	52.93995444	33	49	2040.869044	80	50		271	177.4907511	5	51	197.2783732	3	51		271	97.73135288	3	52	87.26010085	5	50		271	100	2	52	61.15748541	7	50		271	100	2	50	50	1	50		271	99.56395877	6	52	169.3572707	6	51		271	120
272	-362.1383695	48	49	877.3589625	80	50		272	97.73135288	3	52	1907.900195	80	52		272	35.6636281	3	53	40	2	53		272	570.0915665	80	43	-16.69511589	4	48		272	23.99219153	8	53	85.22533301	8	52		272	48.53670271	8	52	30.7435527	4	53		272	93.14546728
273	1443.985064	80	49	-273.5918786	39	49		273	197.2783732	3	51	96.37743216	3	52		273	32.68180018	4	53	91.18912683	4	52		273	-3.140977963	2	48	97.73135288	3	52		273	20.21881522	5	53	65.44434831	7	52		273	76.95752258	5	50	49.71136345	8	52		273	174.6814308
274	2398.27368	80	50	20	1	49		274	5.56268051	6	49	12.50115338	5	53		274	20	1	49	196.3479112	3	51		274	20	1	49	183.3689788	4	51		274	79.89896502	5	52	190.4238405	4	51		274	159.5763481	7	51	66.06027969	9	52		274	83.76344323
275	1146.433926	80	50	2510.61307	80	49		275	200	2	51	93.45777395	3	52		275	86.86720722	4	52	88.10017621	4	50		275	-33.89438095	6	48	-256.5813374	80	55		275	40	2	53	73.26877177	5	52		275	58.47365906	7	52	100	2	52		275	199.1042267
276	1626.229163	80	49	1506.251322	80	50		276	168.9063839	6	51	16.73277833	5	53		276	96.37743216	3	52	91.68666852	4	50		276	1677.904741	80	42	189.9333778	5	51		276	97.73135288	3	52	24.82021564	4	53		276	105.6608729	5	52	62.70569799	7	52		276	97.87747884
277	13.71458279	37	49	240	5	49		277	96.37743216	3	52	64.01109865	6	52		277	97.99066166	3	50	40	2	49		277	92.50537131	3	50	89.67406898	5	52		277	74.54503785	5	50	110.6326214	6	52		277	156.8385694	8	51	149.6883005	8	51		277	95.00972609
278	2807.094888	80	50	1144.42028	80	50		278	84.3139828	4	50	188.463818	4	51		278	23.46403416	5	53	180.4739038	5	51		278	12.50115338	5	53	66.84138674	6	52		278	10.22819403	6	53	181.6092853	5	51		278	87.31817222	4	52	88.85328252	4	52		278	115.6636281
279	1176.408121	80	49	-462.1383695	49	49		279	66.5606686	6	50	93.45777395	3	52		279	86.86720722	4	52	91.56664592	5	50		279	69.24659702	6	52	-243.8538414	80	44		279	190.4238405	4	51	93.69600685	3	50		279	100	2	50	100	1	51		279	100
280	996.7800565	80	49	-55.67334729	44	49		280	100	2	52	89.13993659	4	52		280	197.2783732	3	51	50	1	52		280	200	2	51	50	1	52		280	10.22819403	6	53	183.6752874	4	51		280	30.7435527	4	53	176.7352806	6	51		280	193.6960069
281	2748.429511	80	49	898.9867961	80	48		281	4.853917736	6	53	3.378718695	5	54		281	32.68180018	4	53	79.03795407	5	50		281	20.21881522	5	49	72.74764736	5	50		281	177.4907511	5	51	43.59977627	6	53		281	719.6264666	80	49	97.27837321	3	50		281	83.50197489
282	1772.708899	80	50	2307.388743	80	50		282	32.14303817	3	49	-19.77115741	4	54		282	100	2	52	97.09488839	4	50		282	23.47520456	6	49	40	2	49		282	38.42951102	3	53	101.1246159	6	52		282	56.98656976	7	53	169.3572707	6	51		282	86.36032813
283	2748.429511	80	49	2398.27368	80	50		283	57.53159427	8	52	705.1967918	80	48		283	190.4238405	4	51	97.73135288	3	52		283	175.1320255	6	51	83.94754902	4	52		283	60.29761979	7	52	89.13993659	4	52		283	-26.44316204	5	54	200	2	51		283	66.89343018
284	-303.3493863	42	49	-55.88716952	17	49		284	-719.1844342	80	64	163.4094172	6	51		284	100	2	50	97.99066166	3	50		284	100	2	50	92.50537131	3	50		284	100	2	52	193.1454673	3	51		284	58.47365906	7	52	79.86299757	5	53		284	84.96296542
285	1176.408121	80	49	-11.72632034	12	49		285	15.53900579	5	49	229.1152775	7	51		285	87.26010085	5	50	100	2	50		285	61.15748541	7	50	95.5948049	3	50		285	40.73776166	6	53	193.0121998	3	51		285	79.56395877	5	52	79.56395877	5	52		285	184.0257004
286	-84.47268898	20	49	2880	80	50		286	-0.895773278	1	54	64.01109865	6	52		286	97.09488839	4	50	25.23052838	5	49		286	40	2	49	15.41809545	5	49		286	38.42951102	3	53	85.04569354	5	52		286	114.2522892	4	52	2719.862998	80	53		286	95.76625228
287	1686.217445	80	50	1054.509155	80	50		287	72.74764736	5	50	183.3689788	4	51		287	40	2	53	87.26010085	5	50		287	-3.140977963	2	48	-36.22886605	6	54		287	119.1042267	4	52	193.1454673	3	51		287	51.87137686	8	50	611.7147613	80	55		287	2746.347911
288	2800	80	49	1862.174153	80	50		288	20	1	53	92.50537131	3	50		288	82.59771054	5	52	190.0290472	3	51		288	1675.354677	80	52	163.4094172	6	51		288	88.96205651	4	52	86.53258275	4	50		288	715.8880941	80	49	191.887285	4	51		288	85.25399152
289	-84.47268898	20	49	-313.2199435	43	49		289	73.95926679	5	52	40	2	53		289	30.36584502	3	49	732.0073076	80	54		289	5.490534022	6	49	-6.992119313	3	54		289	23.99219153	8	53	66.5606686	6	50		289	143.3259416	9	51	176.7352806	6	51		289	73.50880316
290	1144.42028	80	50	-153.7893833	27	49		290	57.53159427	8	52	3853.916448	80	46		290	90.08865486	3	52	91.56664592	5	50		290	505.5980868	80	53	-19.77115741	4	54		290	173.3836128	5	51	79.22859144	5	52		290	685.7181807	80	49	191.887285	4	51		290	191.0532927
291	907.1275302	80	49	1596.243797	80	50		291	12.50115338	5	53	173.3836128	5	51		291	200	2	51	95.5948049	3	50		291	1633.938492	80	42	100	2	50		291	190.4238405	4	51	193.1454673	3	51		291	61.24213162	7	50	52.85390992	8	52		291	105.7372051
292	2164.11283	80	49	437.2549998	80	49		292	100	2	52	100	2	50		292	189.360111	4	51	35.6636281	3	53		292	177.4907511	5	51	22.33389634	4	53		292	181.6092853	5	51	24.87537309	5	53		292	152.3783365	9	51	120	3	52		292	100
293	1866.136913	80	50	712.8301938	80	49		293	77.60104303	5	52	15.41809545	5	49		293	24.35012044	5	53	187.6351522	4	51		293	536.4140321	80	53	65.23680699	7	52		293	63.5177473	7	50	21.12461587	5	53		293	3964.169069	80	51	61.89718125	10	50		293	2716.600537
294	259.1042267	7	49	-305.4533338	51	49		294	4.853917736	6	53	667.1172407	80	48		294	35.6636281	3	53	197.2783732	3	51		294	183.3283288	9	51	193.0121998	3	51		294	162.0518512	7	51	14.82704392	5	53		294	97.99066166	3	52	40	2	53		294	105.7372051
295	36.1608639	4	49	2159.487461	80	49		295	200	2	51	3624.630043	80	46		295	117.0948884	5	50	190.4238405	4	51		295	-252.2473918	80	44	-11.78334067	5	48		295	97.73135288	3	52	190.4238405	4	51		295	2481.897181	80	53	20	1	53		295	74.97871943
296	1686.217445	80	50	2800	80	50		296	72.74764736	5	50	35.6636281	3	53		296	30.36584502	3	49	35.6636281	3	53		296	85.49053402	7	50	34.25228916	3	53		296	181.6092853	5	51	83.05155726	4	52		296	86.03340587	7	52	648.3601796	80	49		296	164.7933832
297	43.15903183	34	49	2248.170977	80	49		297	12.30825064	5	49	100	2	50		297	26.94246542	4	49	86.86720722	4	52		297	3.642585793	9	49	69.24659702	6	52		297	200	2	51	196.3479112	3	51		297	94.79942724	3	50	198.429511	3	51		297	75.54069389
298	-37.53562362	15	49	-104.0727256	22	49		298	100	2	50	3745.030241	80	46		298	40	2	53	20	1	53		298	-16.69511589	4	48	20	1	53		298	79.89896502	5	52	40	2	53		298	59.79681001	10	52	42.89557411	9	52		298	108.6289752
299	91.88745056	29	49	370.5927327	80	48		299	40	2	49	86.53258275	4	50		299	40	2	53	40	2	49		299	-16.69511589	4	48	-246.9987245	80	54		299	108.3039021	6	52	75.33239591	6	52		299	656.103011	80	55	50	1	52		299	184.3945146
300	2807.094888	80	50	-305.4533338	51	49		300	83.94754902	4	52	24.82021564	4	53		300	35.6636281	3	53	96.37743216	3	52		300	538.1731736	80	43	93.45777395	3	52		300	21.12461587	5	53	82.74012223	4	50		300	148.4213902	8	51	39.79681001	9	52		300	100
301	2045.527311	80	50	-65.31924303	18	49		301	32.14303817	3	49	737.1804407	80	48		301	88.96205651	4	52	32.68180018	4	53		301	-27.80858205	6	48	34.09313912	4	53		301	11.29569527	6	53	193.1454673	3	51		301	120	3	52	20	1	53		301	116.3479112
302	2311.350584	80	50	32.5087751	5	49		302	12.30825064	5	49	22.30825064	4	49		302	91.18912683	4	52	100	2	52		302	97.73135288	3	52	97.73135288	3	52		302	38.42951102	3	53	173.8943648	5	51		302	68.25644454	6	52	3849.946294	80	51		302	-782.3299291
303	2880	80	50	2800	80	49		303	187.4617039	4	51	239.3412637	5	51		303	20	1	49	88.10017621	4	50		303	100	2	50	-269.2132721	80	55		303	92.58462436	3	52	50	1	50		303	52.85390992	8	52	58.47365906	7	52		303	115.6636281
304	2754.373262	80	49	2336.451835	80	49		304	187.4617039	4	51	50	1	52		304	86.21278085	4	50	100	2	52		304	-273.9305301	80	55	599.2970513	80	53		304	100	2	52	21.12461587	5	53		304	3964.169069	80	51	56.99409489	7	50		304	198.429511
305	2676.414322	80	49	2483.62527	80	50		305	69.82174045	6	50	84.3139828	4	50		305	190.4238405	4	51	190.4238405	4	51		305	193.6262844	4	51	193.6262844	4	51		305	40	2	53	58.42951102	4	53		305	199.1042267	3	51	-0.895773278	1	54		305	102.8621503
306	-65.60995635	45	49	-342.6410375	46	49		306	97.73135288	3	52	62.83309392	6	50		306	29.26943919	4	49	39.10422672	3	49		306	61.15748541	7	50	32.14303817	3	49		306	38.42951102	3	53	20.21881522	5	53		306	2631.011077	80	53	20	1	53		306	63.53247788
307	2807.094888	80	50	101.5671542	28	49		307	73.11021049	6	52	100	2	50		307	200	2	51	197.2783732	3	51		307	196.3479112	3	51	200	2	51		307	50	1	52	162.0518512	7	51		307	142.4301683	10	51	105.6608729	5	52		307	97.99066166
308	2880	80	50	2218.869485	80	50		308	87.31434066	4	52	5.56268051	6	49		308	186.8777314	4	51	30.12098393	3	53		308	165.2542951	7	51	4.853917736	6	53		308	38.42951102	3	53	162.0518512	7	51		308	50	1	50	3731.595916	80	51		308	184.3945146
309	3.862794721	38	49	1683.159032	80	50		309	-21.35167377	4	48	83.05155726	4	52		309	40	2	53	79.03795407	5	50		309	574.2687883	80	53	72.74764736	5	50		309	82.74012223	4	50	50	1	50		309	100	2	52	62.70569799	7	52		309	84.96296542
310	2730.750694	80	50	-233.7065908	35	49		310	96.37743216	3	52	79.22859144	5	52		310	97.99066166	3	50	82.59771054	5	52		310	84.3139828	4	50	73.95926679	5	52		310	177.4907511	5	51	74.54503785	5	50		310	71.01107657	6	50	719.6264666	80	55		310	190.5725492
311	1536.251322	80	49	2426.130641	80	49		311	200	2	51	72.74764736	5	50		311	88.22541258	4	50	-798.8237616	80	16		311	66.5606686	6	50	-27.04654311	5	47		311	196.3479112	3	51	187.4617039	4	51		311	3620.130498	80	51	186.1673541	5	51		311	174.0546027
312	1686.217445	80	50	220.3121779	15	49		312	74.54503785	5	50	40	2	49		312	96.37743216	3	52	190.0290472	3	51		312	1738.310958	80	42	56.86719113	7	52		312	100	2	52	74.54503785	5	50		312	62.70569799	7	52	610.559394	80	49		312	50
313	2676.414322	80	49	23.54350339	36	49		313	177.4907511	5	51	183.6752874	4	51		313	30.12098393	3	53	200	2	51		313	506.4409059	80	43	200	2	51		313	23.99219153	8	53	64.01109865	6	52		313	3726.432737	80	51	100	2	50		313	105.7372051
314	724.5466662	80	49	-193.7486782	31	49		314	187.4617039	4	51	-593.1893899	80	59		314	91.68666852	4	50	50	1	52		314	171.6162446	7	51	50	1	52		314	20	1	53	187.4617039	4	51		314	163.2647309	7	51	186.1673541	5	51		314	120
315	2134.680757	80	50	246.121242	80	49		315	100	2	52	173.8943648	5	51		315	38.42951102	3	53	91.18912683	4	52		315	-230.6603669	80	44	-9.032192927	4	48		315	100	2	52	50	1	52		315	88.85328252	4	52	679.6627951	80	49		315	84.96296542
316	-273.5918786	39	49	868.7509297	80	48		316	97.73135288	3	52	40	2	53		316	39.10422672	3	49	35.6636281	3	53		316	32.14303817	3	49	40	2	53		316	173.8943648	5	51	92.58462436	3	52		316	59.79681001	10	52	80.64523155	5	50		316	171.739303
317	874.5466662	80	50	227.7275535	14	49		317	93.69600685	3	50	100	2	50		317	30.36584502	3	49	91.56664592	5	50		317	85.49053402	7	50	-6.992119313	3	54		317	171.9295816	6	51	52.90126855	5	53		317	105.6608729	5	52	117.7313529	4	50		317	2630.247251
318	-25.83993967	41	49	-293.4806276	41	49		318	24.82021564	4	53	167.1001137	7	51		318	83.22119005	6	50	100	2	50		318	15.41809545	5	49	191.9427161	4	51		318	40.73776166	6	53	183.6752874	4	51		318	-8.095539705	3	54	56.99409489	7	50		318	65.86814051
319	90	3	49	1234.326653	80	50		319	14.82704392	5	53	1909.254115	80	47		319	20	1	53	83.22119005	6	50		319	570.0915665	80	53	15.41809545	5	49		319	50	1	52	73.36953537	6	50		319	611.7147613	80	55	46.99409489	8	53		319	161.7917926
320	177.3887433	20	49	1084.474922	80	49		320	82.74012223	4	50	-673.6749264	80	72		320	34.79942724	3	49	196.3479112	3	51		320	40	2	49	183.3689788	4	51		320	24.87537309	5	53	88.96205651	4	52		320	16.35217973	5	53	50	1	50		320	63.53247788
321	158.869485	22	49	2223.402154	80	50		321	-21.35167377	4	48	-6.992119313	3	54		321	32.68180018	4	53	91.18912683	4	52		321	-21.35167377	4	48	94.10878504	4	52		321	38.42951102	3	53	100	2	52		321	3960.659647	80	51	144.9630965	9	51		321	116.3479112
322	2070.484214	80	49	-253.6705842	37	49		322	-11.4726577	3	48	12.30825064	5	49		322	97.73135288	3	52	100	2	50		322	92.58462436	3	52	86.53258275	4	50		322	167.5054541	6	51	40	2	53		322	648.3601796	80	49	99.56395877	6	52		322	198.429511
323	32.5087751	5	49	408.812605	80	48		323	97.99066166	3	50	65.28381605	7	52		323	79.03795407	5	50	34.79942724	3	49		323	72.74764736	5	50	22.30825064	4	49		323	100	2	50	34.09313912	4	53		323	39.79681001	9	52	41.42779211	9	50		323	174.6814308
324	-84.47268898	20	49	1264.284989	80	49		324	92.50537131	3	50	14.82704392	5	53		324	20	1	53	32.68180018	4	53		324	20	1	53	38.42951102	3	53		324	40.73776166	6	53	72.74764736	5	50		324	153.2741097	8	51	20	1	53		324	85.78425785
325	2164.11283	80	49	1683.159032	80	50		325	97.73135288	3	52	34.25228916	3	53		325	82.59771054	5	52	38.42951102	3	53		325	73.95926679	5	52	87.72322289	10	50		325	81.72354441	9	52	12.50115338	5	53		325	97.99066166	3	52	3510.18233	80	54		325	2624.993422
326	257.0948884	8	49	-462.1383695	49	49		326	20	1	53	173.8943648	5	51		326	30.36584502	3	49	96.37743216	3	52		326	5.490534022	6	49	27.71006311	4	53		326	43.59977627	6	53	162.0518512	7	51		326	149.6883005	8	51	79.69666047	8	52		326	112.5053713
327	2248.170977	80	49	484.4251096	80	48		327	177.4907511	5	51	87.31434066	4	52		327	23.46403416	5	53	30.12098393	3	53		327	534.0881415	80	53	506.4409059	80	43		327	84.3139828	4	50	187.4617039	4	51		327	61.24213162	7	50	41.89718125	9	50		327	2742.505371
328	2423.915788	80	49	101.5671542	28	49		328	50	1	50	20	1	53		328	100	2	52	97.09488839	4	50		328	97.73135288	3	52	32.14303817	3	49		328	14.82704392	5	53	24.87537309	5	53		328	100	2	52	-36.15624579	6	54		328	93.01219982
329	-65.31924303	18	49	-223.7212938	34	49		329	67.4591557	7	52	82.74012223	4	50		329	88.96205651	4	52	20	1	53		329	75.33239591	6	52	570.0915665	80	53		329	93.69600685	3	50	200	2	51		329	81.68133055	5	50	66.06027969	9	52		329	200
330	-273.5918786	39	49	240	5	49		330	177.4907511	5	51	20	1	53		330	30.12098393	3	53	95.5948049	3	50		330	55.24814988	8	50	82.74012223	4	50		330	58.42951102	4	53	72.74764736	5	50		330	100	1	51	-16.91009494	4	54		330	164.7933832
331	-193.7486782	31	49	72.46106918	31	49		331	-3.140977963	2	48	3738.711377	80	51		331	196.3479112	3	51	88.19828578	4	52		331	200	2	51	-37.69662965	7	48		331	38.42951102	3	53	64.01109865	6	52		331	191.887285	4	51	2507.147212	80	50		331	59.59821513
332	40	2	49	2800	80	50		332	-720.6678989	80	74	229.1152775	7	51		332	79.03795407	5	50	-798.8237616	80	16		332	72.74764736	5	50	75.22210401	6	52		332	23.92004504	8	53	92.50537131	3	50		332	48.53670271	8	52	3620.130498	80	51		332	2717.756495
333	1596.243797	80	50	-46.59784577	16	49		333	89.3412637	4	50	92.63389418	8	50		333	82.27732218	6	50	88.96205651	4	52		333	-789.5006966	80	9	13.76190693	7	49		333	33.96851681	7	53	4.853917736	6	53		333	164.7395275	7	51	51.87137686	8	50		333	2630.247251
334	2592.903007	80	49	1772.708899	80	50		334	-3.140977963	2	48	63.17325414	7	52		334	100	2	50	86.21278085	4	50		334	196.3479112	3	51	-32.18759789	5	55		334	24.87537309	5	53	91.68666852	4	50		334	188.3264982	4	51	76.95752258	5	50		334	164.7933832
335	-6.014935726	39	49	149.487461	23	49		335	72.74764736	5	50	23.24972666	5	53		335	40	2	49	91.18912683	4	52		335	-1.791546557	2	54	-9.032192927	4	48		335	58.42951102	4	53	22.30825064	4	49		335	56.99409489	7	50	31.42779211	10	53		335	73.50880316
336	2648.10358	80	50	2482.261244	80	50		336	200	2	51	3853.916448	80	46		336	97.73135288	3	52	32.68180018	4	53		336	1678.800733	80	42	-3.140977963	2	48		336	84.3139828	4	50	34.25228916	3	53		336	79.56395877	5	52	2631.011077	80	53		336	69.57241074
337	90	3	49	-55.88716952	17	49		337	183.6752874	4	51	77.60104303	5	52		337	39.10422672	3	49	3.706388402	5	54		337	32.14303817	3	49	-29.60007801	5	54		337	102.3338963	5	52	83.03727055	5	50		337	21.68133055	5	53	3964.169069	80	51		337	170.8219341
338	2800	80	50	2336.451835	80	49		338	-1.570488982	1	48	73.95926679	5	52		338	82.27732218	6	50	82.12603534	5	52		338	-789.5006966	80	9	1674.664182	80	52		338	75.33239591	6	52	95.5948049	3	50		338	95.6636281	3	52	31.42779211	10	53		338	2719.645206
339	-55.88716952	17	49	28.10358	6	49		339	163.4094172	6	51	67.71299543	6	52		339	32.68180018	4	53	100	2	50		339	20.21881522	5	49	182.880494	5	51		339	43.59977627	6	53	40	2	53		339	3844.985621	80	51	3620.130498	80	51		339	2800
340	2040.869044	80	50	-75.57972014	46	49		340	12.50115338	5	53	34.25228916	3	53		340	90.01575401	3	50	50	1	52		340	62.83309392	6	50	50	1	52		340	177.4907511	5	51	63.5177473	7	50		340	1.85337129	7	53	719.6264666	80	55		340	185.9923879
341	-163.782555	28	49	259.1042267	7	49		341	200	2	51	15.53900579	5	49		341	33.57598426	4	49	40	2	53		341	-19.77115741	4	54	-1.570488982	1	48		341	97.73135288	3	52	40	2	53		341	61.85337129	7	50	42.89557411	9	52		341	100
342	2339.942	80	49	101.5671542	28	49		342	100	2	52	100	2	50		342	86.21278085	4	50	20	1	49		342	161.7644566	8	51	20	1	49		342	70.18566739	6	52	83.03727055	5	50		342	39.79681001	9	52	87.31817222	4	52		342	93.34549957
343	240	5	49	-362.1383695	48	49		343	100	2	50	27.6126941	4	53		343	91.18912683	4	52	20	1	49		343	97.73135288	3	52	20	1	49		343	190.4238405	4	51	173.3836128	5	51		343	154.9106069	8	51	114.2522892	4	52		343	50
344	1955.927274	80	50	874.5466662	80	50		344	24.82021564	4	53	163.4094172	6	51		344	27.6126941	4	53	91.18912683	4	52		344	516.7492775	80	43	-9.032192927	4	48		344	23.99219153	8	53	40.73776166	6	53		344	49.71136345	8	52	95.6636281	3	52		344	199.1042267
345	-193.7486782	31	49	-233.7065908	35	49		345	95.5948049	3	50	79.89896502	5	52		345	100	2	52	24.35012044	5	53		345	85.04569354	5	52	536.4140321	80	53		345	193.1454673	3	51	84.3139828	4	50		345	47.01776961	8	50	649.6785491	80	55		345	184.0257004
346	1146.433926	80	50	2164.11283	80	49		346	193.1454673	3	51	-700.5426074	80	63		346	32.68180018	4	53	180.4739038	5	51		346	20.21881522	5	49	173.3836128	5	51		346	162.0518512	7	51	92.58462436	3	52		346	687.2966778	80	55	719.6264666	80	49		346	70.24725064
347	101.5671542	28	49	2807.094888	80	50		347	67.4591557	7	52	76.54833677	5	50		347	40	2	53	190.0290472	3	51		347	118.429511	4	50	56.86719113	7	52		347	38.42951102	3	53	90.22819403	7	52		347	-8.095539705	3	54	3964.169069	80	54		347	2716.600537
348	158.869485	22	49	1176.408121	80	49		348	100	1	51	20	1	49		348	197.2783732	3	51	190.0290472	3	51		348	200	2	51	-8000	80	1		348	84.3139828	4	50	200	2	51		348	2626.98657	80	53	-1.791546557	2	54		348	193.457774
349	72.46106918	31	49	1536.251322	80	49		349	63.17325414	7	52	-38.28706023	6	48		349	83.03727055	5	50	197.2783732	3	51		349	74.54503785	5	50	193.0121998	3	51		349	66.5606686	6	50	100	2	50		349	100	2	52	90.7435527	4	50		349	115.6636281
350	1806.16596	80	49	-28.64941637	14	49		350	100	2	50	14.44936844	6	53		350	189.360111	4	51	50	1	50		350	177.4907511	5	51	50	1	50		350	100	2	52	12.50115338	5	53		350	719.6264666	80	49	100	2	52		350	103.1144445
351	-143.8182856	26	49	-95.4908445	48	49		351	193.0121998	3	51	72.74764736	5	50		351	200	2	51	190.4238405	4	51		351	187.4617039	4	51	175.1320255	6	51		351	4.853917736	6	53	15.53900579	5	49		351	40	2	53	82.07303745	5	52		351	97.87747884
352	2075.170532	80	49	195.26639	18	49		352	40	2	53	50	1	50		352	97.73135288	3	52	50	1	52		352	1738.310958	80	42	50	1	52		352	73.36953537	6	50	85.04569354	5	52		352	3629.225346	80	54	3501.298979	80	51		352	184.3945146
353	-153.7893833	27	49	332.2080229	80	48		353	100	2	50	-10.13700243	3	54		353	91.18912683	4	52	91.56664592	5	50		353	36.1608639	4	49	-19.77115741	4	54		353	31.94906601	3	53	79.22859144	5	52		353	610.559394	80	49	-8.095539705	3	54		353	100
354	1683.159032	80	50	-253.6705842	37	49		354	84.3139828	4	50	30.09783128	4	53		354	95.5948049	3	50	35.6636281	3	53		354	93.69600685	3	50	570.0915665	80	53		354	50.57254919	5	53	20.21881522	5	53		354	3853.39134	80	54	196.3774322	3	51		354	100
355	1443.985064	80	49	131.7786582	80	49		355	200	2	51	187.4617039	4	51		355	38.42951102	3	53	82.27732218	6	50		355	540.659493	80	43	92.30825064	6	50		355	103.920045	9	52	76.54833677	5	50		355	198.429511	3	51	2720.743553	80	50		355	97.73135288
356	1443.985064	80	49	-342.6410375	46	49		356	97.73135288	3	52	4.853917736	6	53		356	79.03795407	5	50	95.5948049	3	50		356	72.74764736	5	50	82.74012223	4	50		356	23.92004504	8	53	93.69600685	3	50		356	59.69666047	7	52	2631.846543	80	50		356	156.0420993
357	90	3	49	1446.260701	80	49		357	67.4591557	7	52	188.463818	4	51		357	32.68180018	4	53	197.2783732	3	51		357	-7.477349867	3	48	193.0121998	3	51		357	33.84760647	7	53	23.99219153	8	53		357	159.5763481	7	51	100	2	52		357	200
358	-3.86935851	11	49	1354.16006	80	49		358	77.2113255	6	52	177.4907511	5	51		358	34.79942724	3	49	200	2	51		358	120	3	50	187.4617039	4	51		358	20	1	53	53.22893826	5	53		358	120	3	50	30.7435527	4	53		358	96.92083297
359	2045.527311	80	50	1862.174153	80	50		359	62.83309392	6	50	692.8225721	80	53		359	40	2	53	88.19828578	4	52		359	120	3	50	65.44434831	7	52		359	58.42951102	4	53	38.42951102	3	53		359	183.0010777	5	51	139.7185367	9	51		359	199.1042267
360	2307.388743	80	50	2510.61307	80	49		360	-3.140977963	2	48	737.1804407	80	53		360	189.360111	4	51	91.68666852	4	50		360	177.4907511	5	51	189.9333778	5	51		360	20.21881522	5	53	116.1608639	5	52		360	80.64523155	5	50	-0.895773278	1	54		360	87.87747884
361	-143.8182856	26	49	-46.59784577	16	49		361	63.17325414	7	52	100	1	51		361	95.5948049	3	50	27.6126941	4	53		361	100	2	50	-26.40819963	5	48		361	92.58462436	3	52	100	2	52		361	79.69666047	8	52	20	1	53		361	200
362	1716.210617	80	49	1414.097017	80	50		362	86.51281779	5	52	69.24659702	6	52		362	197.2783732	3	51	197.2783732	3	51		362	193.0121998	3	51	86.46997377	4	52		362	72.74764736	5	50	183.6752874	4	51		362	96.01765186	6	52	58.47365906	7	52		362	2800
363	2040.869044	80	50	2311.350584	80	50		363	-0.895773278	1	54	100	2	52		363	186.8777314	4	51	83.03727055	5	50		363	62.98564798	8	52	74.54503785	5	50		363	20	1	53	63.5177473	7	50		363	3735.317886	80	54	76.46774751	5	53		363	181.5202256
364	874.5466662	80	50	38.42951102	3	49		364	173.3836128	5	51	-21.35167377	4	48		364	91.18912683	4	52	88.19828578	4	52		364	1742.584537	80	52	-37.69662965	7	48		364	73.95926679	5	52	52.90126855	5	53		364	2537.01777	80	53	3739.196444	80	51		364	120
365	-562.1383695	50	49	-133.8340396	25	49		365	67.71299543	6	52	177.4907511	5	51		365	20	1	53	91.18912683	4	52		365	570.0915665	80	53	17.65810246	6	49		365	23.92004504	8	53	120	3	52		365	100	2	52	59.79681001	10	52		365	65.66296344
366	2426.130641	80	49	780.4351075	80	48		366	86.51281779	5	52	187.4617039	4	51		366	189.360111	4	51	97.99066166	3	50		366	1626.617514	80	42	84.3139828	4	50		366	12.50115338	5	53	93.69600685	3	50		366	162.3689576	8	51	3862.59858	80	54		366	65.66296344
367	220.3121779	15	49	-113.9517417	23	49		367	95.5948049	3	50	3740.937516	80	46		367	90.08865486	3	52	91.18912683	4	52		367	64.01109865	6	52	-5.409625082	3	48		367	97.73135288	3	52	82.74012223	4	50		367	6.638882104	6	53	200	2	51		367	85.25399152
368	996.7800565	80	49	246.4143218	11	49		368	76.54833677	5	50	730.6999957	80	53		368	17.65314167	5	49	200	2	51		368	92.30825064	6	50	184.8117292	5	51		368	70.18566739	6	52	64.01109865	6	52		368	30.7435527	4	53	2661.681331	80	53		368	74.97871943
369	2676.414322	80	49	82.17415293	30	49		369	79.67352852	5	50	196.3479112	3	51		369	189.360111	4	51	117.0948884	5	50		369	177.4907511	5	51	108.10358	7	50		369	4.853917736	6	53	34.25228916	3	53		369	58.47365906	7	52	139.7185367	9	51		369	161.7917926
370	2800	80	50	2567.155296	80	50		370	62.83309392	6	50	1904.980536	80	52		370	32.68180018	4	53	100	2	50		370	38.42951102	3	49	100	2	50		370	200	2	51	79.22859144	5	52		370	3606.304793	80	51	20	1	53		370	114.7994272
371	2134.680757	80	50	1626.229163	80	49		371	50	1	50	3853.916448	80	51		371	20	1	53	32.68180018	4	53		371	180.9944325	6	51	-3.140977963	2	48		371	93.45777395	3	52	73.95926679	5	52		371	50	1	52	58.47365906	7	52		371	114.7994272
372	72.46106918	31	49	1862.174153	80	50		372	200	2	51	163.4094172	6	51		372	100	2	50	96.37743216	3	52		372	84.9360686	5	50	83.05155726	4	52		372	100	2	50	193.1454673	3	51		372	82.07303745	5	52	80.64523155	5	50		372	59.59821513
373	1536.251322	80	49	-75.57972014	46	49		373	69.82174045	6	50	167.5054541	6	51		373	32.68180018	4	53	96.37743216	3	52		373	38.42951102	3	49	93.45777395	3	52		373	76.54833677	5	50	60.29761979	7	52		373	49.71136345	8	52	-13.12142229	8	53		373	102.8621503
374	1623.376246	80	49	38.42951102	3	49		374	100	2	50	57.53159427	8	52		374	79.03795407	5	50	90.08865486	3	52		374	72.74764736	5	50	64.01109865	6	52		374	15.16228935	6	53	93.45777395	3	52		374	679.6627951	80	49	-26.44316204	5	54		374	2624.074317
375	-3.86935851	11	49	-105.4533338	49	49		375	168.9063839	6	51	10.22819403	6	53		375	200	2	51	23.46403416	5	53		375	94.07926408	4	52	12.50115338	5	53		375	116.1608639	5	52	14.82704392	5	53		375	95.6636281	3	52	649.6785491	80	55		375	93.01219982
376	2510.61307	80	49	-313.2199435	43	49		376	188.463818	4	51	-652.9885021	80	61		376	197.2783732	3	51	100	2	52		376	183.6752874	4	51	85.04569354	5	52		376	83.94754902	4	52	88.46911454	8	52		376	39.79681001	9	52	183.0010777	5	51		376	93.34549957
377	3.862794721	38	49	2483.62527	80	50		377	5.56268051	6	49	22.30825064	4	49		377	86.86720722	4	52	38.42951102	3	53		377	7.676108036	7	49	570.0915665	80	43		377	50.57254919	5	53	177.4907511	5	51		377	2507.147212	80	50	3852.802685	80	54		377	185.9923879
378	1264.284989	80	49	1503.862795	80	50		378	34.25228916	3	53	20.21881522	5	53		378	50	1	52	32.68180018	4	53		378	50	1	52	38.42951102	3	53		378	110.7377617	8	52	103.9921915	9	52		378	68.25644454	6	52	3615.277779	80	54		378	100
379	-46.59784577	16	49	43.15903183	34	49		379	92.04106025	4	52	-1.791546557	2	54		379	20	1	53	91.18912683	4	52		379	20	1	53	79.22859144	5	52		379	20.21881522	5	53	87.82918416	5	52		379	138.5526315	9	51	39.79681001	9	52		379	200
380	-223.7212938	34	49	140.1844945	80	48		380	76.54833677	5	50	15.53900579	5	49		380	200	2	51	91.18912683	4	52		380	196.3479112	3	51	97.73135288	3	52		380	62.83309392	6	50	73.95926679	5	52		380	166.8239354	7	51	169.3572707	6	51		380	73.50880316
381	1416.278706	80	50	1354.16006	80	49		381	67.71299543	6	52	62.83309392	6	50		381	100	2	52	97.73135288	3	52		381	100	2	52	100	2	52		381	21.12461587	5	53	74.54503785	5	50		381	66.95752258	6	53	3849.946294	80	51		381	94.25228916
382	2482.261244	80	50	626.5105225	80	49		382	-31.34229495	5	48	3853.916448	80	46		382	97.99066166	3	50	197.2783732	3	51		382	100	2	50	183.6752874	4	51		382	12.50115338	5	53	83.94754902	4	52		382	76.95752258	5	50	187.7378431	4	51		382	2627.069045
383	1866.136913	80	50	1443.985064	80	49		383	97.73135288	3	52	100	2	52		383	38.42951102	3	53	40	2	53		383	540.659493	80	43	-1.570488982	1	48		383	63.5177473	7	50	21.12461587	5	53		383	687.2966778	80	55	114.4717575	4	50		383	181.5202256
384	1623.376246	80	49	40	2	49		384	197.2783732	3	51	3630.12701	80	46		384	88.10017621	4	50	40	2	49		384	191.9427161	4	51	-246.9987245	80	54		384	97.73135288	3	52	100	1	51		384	79.56395877	5	52	48.53670271	8	52		384	65.66296344
385	-253.6705842	37	49	-562.1383695	50	49		385	31.94906601	3	53	173.3836128	5	51		385	196.3479112	3	51	83.22119005	6	50		385	193.1454673	3	51	15.41809545	5	49		385	95.16228935	7	52	79.89896502	5	52		385	47.01776961	8	50	-8.095539705	3	54		385	194.6990316
386	2510.61307	80	49	-105.4533338	49	49		386	92.04106025	4	52	187.4617039	4	51		386	27.6126941	4	53	32.68180018	4	53		386	15.16228935	6	49	-3.140977963	2	48		386	85.04569354	5	52	63.5177473	7	50		386	656.103011	80	55	719.6264666	80	55		386	85.78425785
387	1981.234889	80	49	1146.433926	80	50		387	50	1	52	100	2	52		387	83.22119005	6	50	186.8777314	4	51		387	95.41809545	6	50	165.2542951	7	51		387	20.21881522	5	53	58.42951102	4	53		387	692.7719338	80	55	81.68133055	5	50		387	93.34549957
388	-95.4908445	48	49	966.9066544	80	50		388	-720.6678989	80	74	1841.392453	80	52		388	100	1	51	97.99066166	3	50		388	100	1	51	92.50537131	3	50		388	31.94906601	3	53	53.22893826	5	53		388	3735.317886	80	54	-778.5357184	80	3		388	184.0257004
389	1533.714583	80	49	1354.16006	80	49		389	97.73135288	3	52	100	2	50		389	28.81434135	4	53	100	2	50		389	85.22533301	8	50	191.9427161	4	51		389	200	2	51	58.42951102	4	53		389	90.7435527	4	50	3615.277779	80	54		389	200
390	28.10358	6	49	-15.90298333	40	49		390	100	2	52	96.37743216	3	52		390	100	2	50	35.6636281	3	53		390	95.5948049	3	50	-248.7057789	80	44		390	74.54503785	5	50	86.53258275	4	50		390	195.5948049	3	51	158.4090584	7	51		390	87.87747884
391	234.5820862	13	49	2730.750694	80	50		391	82.74012223	4	50	222.7476474	6	51		391	197.2783732	3	51	196.3479112	3	51		391	193.0121998	3	51	183.3689788	4	51		391	177.4907511	5	51	138.429511	5	52		391	3739.196444	80	51	3964.169069	80	54		391	170.8219341
392	-133.8340396	25	49	483.4466748	80	48		392	67.4591557	7	52	200	2	51		392	38.42951102	3	53	91.18912683	4	52		392	40	2	53	-23.91238652	5	48		392	187.4617039	4	51	177.4907511	5	51		392	656.103011	80	55	86.03340587	7	52		392	170.8219341
393	1536.251322	80	49	1144.42028	80	50		393	-1.570488982	1	48	1.154162119	7	53		393	32.68180018	4	53	190.4238405	4	51		393	20.21881522	5	49	193.6262844	4	51		393	100	2	52	193.1454673	3	51		393	169.3572707	6	51	29.86299757	4	53		393	198.429511
394	250.7506938	10	49	331.1167481	80	48		394	89.3412637	4	50	30.13538563	4	53		394	97.09488839	4	50	32.68180018	4	53		394	40	2	49	549.9324164	80	43		394	97.73135288	3	52	23.92004504	8	53		394	52.85390992	8	52	71.84654302	6	50		394	112.5846244
395	2676.414322	80	49	2726.160864	80	50		395	79.22859144	5	52	93.69600685	3	50		395	197.2783732	3	51	738.6408264	80	54		395	200	2	51	-19.56325501	7	48		395	93.69600685	3	50	62.83309392	6	50		395	188.3264982	4	51	96.3479112	3	52		395	79.56488561
396	257.0948884	8	49	28.10358	6	49		396	100	2	50	3854.84691	80	51		396	91.18912683	4	52	97.99066166	3	50		396	97.73135288	3	52	100	2	50		396	200	2	51	21.12461587	5	53		396	99.56395877	6	52	2507.147212	80	50		396	120
397	23.54350339	36	49	186.4518348	19	49		397	69.82174045	6	50	-11.4726577	3	48		397	25.23052838	5	49	35.6636281	3	53		397	15.41809545	5	49	570.0915665	80	53		397	83.03727055	5	50	58.42951102	4	53		397	611.7147613	80	55	176.7352806	6	51		397	2567.962925
398	254.3732616	9	49	1683.159032	80	50		398	89.13993659	4	52	83.05155726	4	52		398	97.09488839	4	50	32.68180018	4	53		398	25.17026525	4	49	-231.4191055	80	55		398	94.82704392	6	52	200	2	51		398	120	3	52	648.3601796	80	49		398	98.99482026
399	10.61307036	9	49	2423.915788	80	49		399	100	2	52	97.99066166	3	50		399	90.01575401	3	50	35.6636281	3	53		399	62.83309392	6	50	22.33389634	4	53		399	30.75877085	4	53	72.74764736	5	50		399	679.6627951	80	49	679.6627951	80	49		399	2627.069045
400	-305.4533338	51	49	2880	80	50		400	40	2	53	-21.35167377	4	48		400	32.68180018	4	53	187.6351522	4	51		400	574.2687883	80	53	65.23680699	7	52		400	82.74012223	4	50	163.4094172	6	51		400	188.3264982	4	51	-3.193860856	7	53		400	100
401	1712.939954	80	49	28.10358	6	49		401	200	2	51	-21.35167377	4	48		401	28.81434135	4	53	40	2	49		401	-36.34515597	6	48	81.1049084	5	50		401	20.21881522	5	53	33.96851681	7	53		401	52.85390992	8	52	2715.82236	80	50		401	164.0669346
402	2336.451835	80	49	1802.461069	80	49		402	-21.35167377	4	48	-36.22886605	6	54		402	34.79942724	3	49	40	2	53		402	34.47175754	3	49	-3.140977963	2	48		402	30.09783128	4	53	173.8943648	5	51		402	100	1	51	3961.442274	80	51		402	94.25228916
403	877.3589625	80	50	82.17415293	30	49		403	167.5054541	6	51	83.05155726	4	52		403	34.79942724	3	49	26.23155458	4	53		403	22.30825064	4	49	-31.34229495	5	48		403	91.68666852	4	50	86.53258275	4	50		403	6.638882104	6	53	679.6627951	80	49		403	87.0690449
404	2807.094888	80	50	17.15529641	8	49		404	4.853917736	6	53	15.53900579	5	49		404	83.03727055	5	50	100	2	50		404	74.54503785	5	50	182.880494	5	51		404	92.50537131	3	50	93.69600685	3	50		404	81.85337129	8	50	95.6636281	3	52		404	191.0532927
405	1056.650614	80	50	1503.862795	80	50		405	100	2	50	-31.34229495	5	48		405	180.4739038	5	51	24.35012044	5	53		405	173.3836128	5	51	14.82704392	5	53		405	24.82021564	4	53	92.58462436	3	52		405	51.36440117	8	50	100	1	51		405	2719.645206
406	-123.8630868	24	49	2307.388743	80	50		406	163.4094172	6	51	34.79942724	3	49		406	88.19828578	4	52	90.01575401	3	50		406	3.873859329	8	49	62.83309392	6	50		406	100	2	52	20	1	53		406	25.82235957	4	53	685.7181807	80	49		406	176.3246528
407	140.0172811	24	49	2164.11283	80	49		407	77.60104303	5	52	-3.140977963	2	48		407	34.79942724	3	49	38.42951102	3	53		407	34.47175754	3	49	-252.9372797	80	54		407	21.12461587	5	53	34.09313912	4	53		407	641.6878874	80	49	41.89718125	9	50		407	184.0257004
408	-6.014935726	39	49	2510.312178	80	49		408	77.60104303	5	52	79.67352852	5	50		408	88.10017621	4	50	97.73135288	3	52		408	95.5948049	3	50	83.94754902	4	52		408	177.4907511	5	51	76.54833677	5	50		408	97.27837321	3	50	100	2	52		408	120
409	1266.329416	80	49	2880	80	49		409	62.83309392	6	50	200	2	51		409	88.10017621	4	50	200	2	51		409	76.54833677	5	50	200	2	51		409	64.01109865	6	52	83.03727055	5	50		409	16.35217973	5	53	94.79942724	3	50		409	95.76625228
410	-562.1383695	50	49	-35.7675011	42	49		410	66.5606686	6	50	89.3412637	4	50		410	91.68666852	4	50	33.57598426	4	49		410	75.26833342	6	50	-17.79515089	5	47		410	30.73776166	7	53	200	2	51		410	719.6264666	80	49	61.24213162	7	50		410	184.3945146
411	2336.451835	80	49	-104.0727256	22	49		411	77.2113255	6	52	167.1001137	7	51		411	90.01575401	3	50	190.4238405	4	51		411	62.83309392	6	50	175.1320255	6	51		411	30.73776166	7	53	97.73135288	3	52		411	146.8509012	9	51	100	2	50		411	193.6960069
412	2164.11283	80	49	-65.60995635	45	49		412	34.79942724	3	49	-593.1893899	80	59		412	50	1	50	90.08865486	3	52		412	50	1	50	64.01109865	6	52		412	20	1	53	84.3139828	4	50		412	71.01107657	6	50	97.99066166	3	52		412	198.429511
413	-35.7675011	42	49	1356.293409	80	49		413	12.50115338	5	53	97.99066166	3	50		413	40	2	49	100	2	52		413	-10.13700243	3	54	-17.22295358	4	47		413	93.69600685	3	50	171.9295816	6	51		413	1.85337129	7	53	100	2	50		413	96.92083297
414	1772.708899	80	50	255.4110832	80	48		414	-21.35167377	4	48	32.14303817	3	49		414	200	2	51	34.79942724	3	49		414	196.3479112	3	51	40	2	49		414	11.29569527	6	53	196.3479112	3	51		414	198.429511	3	51	144.9630965	9	51		414	198.429511
415	1981.234889	80	49	2648.10358	80	50		415	25.5101035	4	49	97.09488839	4	50		415	86.21278085	4	50	50	1	50		415	161.7644566	8	51	50	1	50		415	83.03727055	5	50	64.01109865	6	52		415	169.3572707	6	51	56.99409489	7	50		415	200
416	2248.170977	80	49	250.7506938	10	49		416	100	2	50	73.26877177	5	52		416	100	2	50	25.49793496	4	49		416	100	2	50	-260.365454	80	54		416	96.1608639	4	52	183.6752874	4	51		416	79.69666047	8	52	154.9106069	8	51		416	193.6960069
417	2339.942	80	49	-95.4908445	48	49		417	173.8943648	5	51	200	2	51		417	186.8777314	4	51	100	2	50		417	-39.28299914	7	47	196.3479112	3	51		417	100	2	50	30.73776166	7	53		417	190.9915117	5	51	-8.128623136	8	53		417	75.54069389
418	-85.52507786	47	49	140.0172811	24	49		418	20	1	49	-4.018676672	2	55		418	200	2	51	18.20845344	3	54		418	82.54308206	6	52	-10.13700243	3	54		418	193.0121998	3	51	100	2	50		418	149.6883005	8	51	656.103011	80	55		418	66.89343018
419	-153.7893833	27	49	212.2612439	16	49		419	100	2	52	193.0121998	3	51		419	29.26943919	4	49	104.0373538	7	50		419	-266.0984688	80	44	-272.6184598	80	45		419	84.3139828	4	50	93.69600685	3	50		419	40	2	53	59.69666047	7	52		419	2712.86215
420	33.37624635	35	49	257.0948884	8	49		420	83.05155726	4	52	12.30825064	5	49		420	35.6636281	3	53	30.12098393	3	53		420	570.0915665	80	53	4.853917736	6	53		420	183.6752874	4	51	196.3479112	3	51		420	196.3774322	3	51	79.69666047	8	52		420	200
421	-352.406673	47	49	559.1639517	80	48		421	-21.35167377	4	48	15.53900579	5	49		421	32.68180018	4	53	97.73135288	3	52		421	34.09313912	4	53	83.94754902	4	52		421	69.24659702	6	52	74.54503785	5	50		421	719.6264666	80	55	187.7378431	4	51		421	120
422	2398.27368	80	50	-203.7486782	32	49		422	74.54503785	5	50	100	2	50		422	88.10017621	4	50	200	2	51		422	172.896248	6	51	184.8117292	5	51		422	50	1	52	15.16228935	6	53		422	3735.317886	80	54	-8.095539705	3	54		422	100
423	246.4143218	11	49	-303.3493863	42	49		423	96.37743216	3	52	102.2651536	7	50		423	197.2783732	3	51	26.94246542	4	49		423	193.0121998	3	51	-243.8538414	80	54		423	20	1	53	79.22859144	5	52		423	200	2	51	77.93614817	5	52		423	198.429511
424	1146.433926	80	50	1806.16596	80	49		424	177.4907511	5	51	34.47175754	3	49		424	26.23155458	4	53	25.49793496	4	49		424	-789.6445756	80	8	-29.60007801	5	54		424	200	2	51	181.6092853	5	51		424	-13.12142229	8	53	3725.265447	80	51		424	2627.877479
425	91.88745056	29	49	-273.5918786	39	49		425	24.82021564	4	53	197.2783732	3	51		425	91.18912683	4	52	20	1	49		425	97.73135288	3	52	20	1	49		425	187.4617039	4	51	118.429511	4	52		425	100	2	52	2626.638882	80	50		425	100
426	-15.90298333	40	49	2754.373262	80	49		426	40	2	49	15.53900579	5	49		426	190.4238405	4	51	95.5948049	3	50		426	-10.91100983	4	47	100	2	50		426	97.73135288	3	52	95.5948049	3	50		426	89.86299757	4	50	179.0250059	5	51		426	2719.645206
427	2829.104227	80	49	-203.7486782	32	49		427	-0.895773278	1	54	92.58462436	3	52		427	38.42951102	3	53	97.73135288	3	52		427	567.7883433	80	53	83.94754902	4	52		427	173.3836128	5	51	30.09783128	4	53		427	39.79681001	9	52	3964.169069	80	54		427	83.41793814
428	2134.680757	80	50	907.1275302	80	49		428	20	1	49	66.5606686	6	50		428	97.99066166	3	50	91.56664592	5	50		428	84.3139828	4	50	-255.7371062	80	44		428	14.82704392	5	53	100	2	50		428	3740.413227	80	54	50	1	52		428	156.0420993
429	220.3121779	15	49	1356.293409	80	49		429	86.53258275	4	50	703.5711454	80	48		429	32.68180018	4	53	40	2	53		429	549.9324164	80	43	104.8753731	6	50		429	15.53900579	5	49	100	2	52		429	719.6264666	80	55	3849.946294	80	51		429	198.429511
430	40	2	49	190	4	49		430	187.4617039	4	51	-6.992119313	3	54		430	50	1	52	91.56664592	5	50		430	50	1	52	22.00723397	8	49		430	85.04569354	5	52	74.54503785	5	50		430	3849.946294	80	51	3739.196444	80	51		430	180.8073001
431	2800	80	50	293.8142425	80	48		431	20	1	49	200	2	51		431	100	1	51	100	2	50		431	100	1	51	-12.66807464	3	55		431	40.73776166	6	53	40	2	53		431	100	2	50	-3.193860856	7	53		431	185.9923879
432	-362.1383695	48	49	140.0172811	24	49		432	32.14303817	3	49	20	1	53		432	91.18912683	4	52	764.1690689	80	49		432	97.73135288	3	52	10.35149162	4	54		432	92.58462436	3	52	183.3689788	4	51		432	108.8532825	5	52	90.7435527	4	50		432	85.25399152
433	2880	80	50	257.0948884	8	49		433	24.82021564	4	53	-677.9377098	80	62		433	100	2	52	187.6351522	4	51		433	100	2	52	167.5054541	6	51		433	24.82021564	4	53	167.5054541	6	51		433	198.429511	3	51	143.3259416	9	51		433	85.25399152
434	1146.433926	80	50	-303.3493863	42	49		434	69.24659702	6	52	92.50537131	3	50		434	97.99066166	3	50	100	2	52		434	84.3139828	4	50	550.0904556	80	43		434	20	1	53	74.54503785	5	50		434	116.3479112	4	52	20	1	53		434	2717.756495
435	1955.927274	80	50	82.17415293	30	49		435	32.14303817	3	49	22.33389634	4	53		435	95.5948049	3	50	96.37743216	3	52		435	82.74012223	4	50	83.05155726	4	52		435	83.94754902	4	52	38.42951102	3	53		435	3612.715258	80	51	-13.12142229	8	53		435	97.73135288
436	2218.869485	80	50	-75.57972014	46	49		436	82.82329423	5	52	69.82174045	6	50		436	25.23052838	5	49	96.37743216	3	52		436	15.41809545	5	49	83.05155726	4	52		436	38.42951102	3	53	92.50537131	3	50		436	3616.544689	80	54	76.95752258	5	50		436	2716.600537
437	-283.5660742	40	49	-143.8182856	26	49		437	74.54503785	5	50	40	2	49		437	40	2	53	91.56664592	5	50		437	-1.570488982	1	48	-243.8538414	80	44		437	190.4238405	4	51	116.1608639	5	52		437	-18.57220789	9	53	-8000	80	0		437	75.54069389
438	32.5087751	5	49	2070.484214	80	49		438	63.17325414	7	52	73.26877177	5	52		438	100	2	50	20	1	53		438	84.9360686	5	50	20	1	53		438	100	2	50	24.82021564	4	53		438	81.68133055	5	50	198.429511	3	51		438	2652.873868
439	2730.750694	80	50	-104.0727256	22	49		439	50	1	52	66.5606686	6	50		439	91.18912683	4	52	97.73135288	3	52		439	79.22859144	5	52	100	2	52		439	84.3139828	4	50	193.1454673	3	51		439	139.7185367	9	51	3964.169069	80	51		439	2545.953587
440	-75.57972014	46	49	362.1922689	80	49		440	167.5054541	6	51	-29.60007801	5	54		440	91.68666852	4	50	97.99066166	3	50		440	171.6162446	7	51	84.3139828	4	50		440	173.3836128	5	51	162.0518512	7	51		440	618.5083915	80	55	48.53670271	8	52		440	70.24725064
441	2218.869485	80	50	437.2549998	80	49		441	-719.1844342	80	74	-672.0272105	80	62		441	100	2	50	40	2	49		441	-256.5813374	80	45	-27.08447464	6	47		441	162.0518512	7	51	88.96205651	4	52		441	3849.946294	80	51	3961.442274	80	51		441	102.8621503
442	33.37624635	35	49	588.8316869	80	49		442	100	2	52	183.3689788	4	51		442	86.21278085	4	50	86.86720722	4	52		442	-2.07467955	10	49	-789.8721694	80	7		442	97.73135288	3	52	76.54833677	5	50		442	59.79681001	10	52	116.3479112	4	52		442	50
443	787.8616305	80	50	1056.650614	80	50		443	74.54503785	5	50	11.08172355	6	53		443	100	2	52	91.18912683	4	52		443	89.13993659	4	52	79.22859144	5	52		443	33.84760647	7	53	193.0121998	3	51		443	3501.298979	80	51	30.7435527	4	53		443	200
444	-362.1383695	48	49	20	1	49		444	89.13993659	4	52	77.60104303	5	52		444	96.37743216	3	52	91.56664592	5	50		444	100	2	52	-19.77115741	4	54		444	43.59977627	6	53	196.3479112	3	51		444	2507.147212	80	50	199.1042267	3	51		444	176.3246528
445	-243.694259	36	49	361.0047957	80	49		445	34.79942724	3	49	3853.916448	80	46		445	95.5948049	3	50	88.10017621	4	50		445	100	2	50	-256.5813374	80	55		445	62.83309392	6	50	100	1	51		445	68.25644454	6	52	95.6636281	3	52		445	59.59821513
446	1862.174153	80	50	2754.373262	80	49		446	66.5606686	6	50	4.853917736	6	53		446	35.6636281	3	53	197.2783732	3	51		446	19.48919275	11	49	200	2	51		446	38.42951102	3	53	100	2	50		446	41.89718125	9	50	89.6849427	7	52		446	95.76625228
447	2726.160864	80	50	871.4472075	80	49		447	82.74012223	4	50	1907.900195	80	52		447	200	2	51	97.73135288	3	52		447	1688.932448	80	42	100	2	52		447	-1.255112005	7	53	69.24659702	6	52		447	182.1053044	6	51	77.93614817	5	52		447	93.14546728
448	257.0948884	8	49	2070.484214	80	49		448	62.83309392	6	50	188.463818	4	51		448	32.68180018	4	53	96.37743216	3	52		448	20.21881522	5	53	83.05155726	4	52		448	38.42951102	3	53	74.54503785	5	50		448	603.8506975	80	49	3853.39134	80	54		448	198.429511
449	3.625270176	10	49	-133.8340396	25	49		449	22.33389634	4	53	83.94754902	4	52		449	187.6351522	4	51	40	2	53		449	3.666318008	8	49	-3.140977963	2	48		449	79.89896502	5	52	100	2	50		449	95.6636281	3	52	200	2	51		449	82.90074189
450	1623.376246	80	49	1144.42028	80	50		450	79.22859144	5	52	200	2	51		450	100	2	52	95.5948049	3	50		450	89.13993659	4	52	82.74012223	4	50		450	40	2	53	193.0121998	3	51		450	687.2966778	80	55	69.6849427	6	52		450	2716.600537
451	2592.903007	80	49	-46.59784577	16	49		451	-0.895773278	1	54	-10.13700243	3	54		451	100	2	50	91.68666852	4	50		451	100	2	50	-4.018676672	2	55		451	162.0518512	7	51	110.0978313	5	52		451	641.6878874	80	49	97.99066166	3	52		451	190.5725492
452	234.5820862	13	49	634.4731007	80	48		452	87.31434066	4	52	197.2783732	3	51		452	50	1	50	196.3479112	3	51		452	50	1	50	193.1454673	3	51		452	173.3836128	5	51	20.21881522	5	53		452	3849.946294	80	51	89.86299757	4	50		452	89.64520579
453	-263.6437104	38	49	2726.160864	80	50		453	193.1454673	3	51	63.17325414	7	52		453	91.18912683	4	52	100	1	51		453	94.10878504	4	52	100	1	51		453	40	2	53	93.69600685	3	50		453	49.71136345	8	52	56.18687757	10	52		453	194.6990316
454	2307.388743	80	50	82.17415293	30	49		454	96.37743216	3	52	-21.35167377	4	48		454	88.96205651	4	52	100	2	52		454	-27.80858205	6	48	97.73135288	3	52		454	50.57254919	5	53	52.90126855	5	53		454	-18.10281875	9	53	143.3259416	9	51		454	65.66296344
455	2730.750694	80	50	-293.4806276	41	49		455	40	2	53	-0.895773278	1	54		455	88.96205651	4	52	91.68666852	4	50		455	-27.80858205	6	48	-22.33580982	4	55		455	60.29761979	7	52	24.82021564	4	53		455	168.3944244	6	51	34.47175754	3	53		455	198.429511
456	2134.680757	80	50	517.8616305	80	50		456	87.31434066	4	52	92.50537131	3	50		456	90.01575401	3	50	100	2	52		456	62.83309392	6	50	85.04569354	5	52		456	95.5948049	3	50	73.26877177	5	52		456	58.47365906	7	52	37.73135288	3	53		456	89.39967314
457	-323.0933456	44	49	1686.217445	80	50		457	100	2	50	737.1804407	80	48		457	88.22541258	4	50	28.81434135	4	53		457	66.5606686	6	50	-36.34515597	6	48		457	64.01109865	6	52	74.54503785	5	50		457	79.69666047	8	52	168.3944244	6	51		457	2684.011273
458	2650.886079	80	50	-6.014935726	39	49		458	92.04106025	4	52	92.50537131	3	50		458	39.10422672	3	49	88.96205651	4	52		458	25.17026525	4	49	75.33239591	6	52		458	53.22893826	5	53	193.0121998	3	51		458	41.89718125	9	50	192.8002336	4	51		458	175.9014792
459	22.90300725	7	49	1354.16006	80	49		459	200	2	51	93.45777395	3	52		459	33.57598426	4	49	30.36584502	3	49		459	-6.992119313	3	54	5.490534022	6	49		459	66.5606686	6	50	193.1454673	3	51		459	41.42779211	9	50	648.3601796	80	49		459	75.54069389
460	2592.903007	80	49	1981.234889	80	49		460	4.853917736	6	53	92.04106025	4	52		460	23.46403416	5	53	40	2	49		460	12.50115338	5	53	-246.9987245	80	54		460	93.45777395	3	52	30.75877085	4	53		460	89.86299757	4	50	79.56395877	5	52		460	97.73135288
461	996.7800565	80	49	23.54350339	36	49		461	25.5101035	4	49	100	2	52		461	32.68180018	4	53	732.0073076	80	54		461	20.21881522	5	49	-37.92790319	8	48		461	88.96205651	4	52	183.3689788	4	51		461	80.64523155	5	50	89.86299757	4	50		461	2690.030036
462	-323.0933456	44	49	2223.402154	80	50		462	72.74764736	5	50	92.50537131	3	50		462	189.360111	4	51	86.21278085	4	50		462	94.07926408	4	52	-42.77283769	8	47		462	74.54503785	5	50	193.0121998	3	51		462	81.68133055	5	50	51.36440117	8	50		462	166.4957322
463	-283.5660742	40	49	559.1639517	80	48		463	96.37743216	3	52	-3.140977963	2	48		463	24.35012044	5	53	91.18912683	4	52		463	536.4140321	80	53	97.73135288	3	52		463	193.1454673	3	51	81.65139792	9	52		463	-3.193860856	7	53	89.6849427	7	52		463	93.14546728
464	2730.750694	80	50	2672.508775	80	49		464	25.5101035	4	49	183.6752874	4	51		464	40	2	53	23.46403416	5	53		464	38.42951102	3	49	12.50115338	5	53		464	63.5177473	7	50	74.54503785	5	50		464	-55.93267677	8	54	-26.44316204	5	54		464	2800
465	2070.484214	80	49	-95.4908445	48	49		465	93.45777395	3	52	3853.916448	80	46		465	97.09488839	4	50	88.96205651	4	52		465	20	1	49	13.76190693	7	53		465	100	2	50	64.01109865	6	52		465	648.3601796	80	49	50	1	50		465	97.73135288
466	-283.5660742	40	49	-323.0933456	44	49		466	40	2	49	700.5402339	80	53		466	97.73135288	3	52	97.99066166	3	50		466	1738.310958	80	42	-0.895773278	1	54		466	162.0518512	7	51	38.42951102	3	53		466	178.3057696	5	51	719.6264666	80	55		466	2622.900742
467	-15.90298333	40	49	-243.694259	36	49		467	93.45777395	3	52	93.45777395	3	52		467	96.37743216	3	52	88.10017621	4	50		467	83.05155726	4	52	95.5948049	3	50		467	86.53258275	4	50	69.24659702	6	52		467	100	2	52	81.68133055	5	50		467	95.76625228
468	2880	80	50	2807.094888	80	50		468	40	2	49	83.94754902	4	52		468	32.68180018	4	53	197.2783732	3	51		468	20.21881522	5	49	183.6752874	4	51		468	72.74764736	5	50	183.3689788	4	51		468	3849.946294	80	51	603.8506975	80	49		468	120
469	994.5466662	80	49	33.37624635	35	49		469	66.5606686	6	50	74.54503785	5	50		469	83.03727055	5	50	91.68666852	4	50		469	74.54503785	5	50	93.58546656	4	50		469	30.73776166	7	53	39.10422672	3	53		469	77.93614817	5	52	56.98656976	7	53		469	120
470	2164.11283	80	49	2164.11283	80	49		470	93.69600685	3	50	3746.032355	80	46		470	91.18912683	4	52	17.65314167	5	49		470	94.10878504	4	52	92.30825064	6	50		470	58.42951102	4	53	89.13993659	4	52		470	79.56395877	5	52	88.85328252	4	52		470	100
471	-37.53562362	15	49	-59.10498567	80	49		471	163.4094172	6	51	100	2	52		471	189.360111	4	51	88.22541258	4	50		471	177.4907511	5	51	66.5606686	6	50		471	40	2	53	34.09313912	4	53		471	611.7147613	80	55	97.99066166	3	52		471	120
472	-352.406673	47	49	845.918965	80	48		472	40	2	53	187.4617039	4	51		472	38.42951102	3	53	190.0290472	3	51		472	540.659493	80	43	163.4094172	6	51		472	94.10878504	4	52	40	2	53		472	80.64523155	5	50	139.7185367	9	51		472	120
473	82.17415293	30	49	3.862794721	38	49		473	167.5054541	6	51	24.82021564	4	53		473	40	2	49	91.18912683	4	52		473	-243.8538414	80	44	-23.91238652	5	48		473	65.44434831	7	52	177.4907511	5	51		473	719.6264666	80	55	47.01776961	8	50		473	69.57241074
474	246.4143218	11	49	-203.7486782	32	49		474	40	2	53	100	2	50		474	97.99066166	3	50	50	1	52		474	-0.895773278	1	54	1738.310958	80	52		474	10.22819403	6	53	27.6126941	4	53		474	87.31817222	4	52	-3.193860856	7	53		474	194.8069432
475	1446.260701	80	49	-273.5918786	39	49		475	200	2	51	193.0121998	3	51		475	20	1	49	197.2783732	3	51		475	20	1	49	200	2	51		475	97.73135288	3	52	72.74764736	5	50		475	40	2	53	47.01776961	8	50		475	97.73135288
476	-65.31924303	18	49	-193.7486782	31	49		476	72.74764736	5	50	3734.604238	80	51		476	100	2	50	95.5948049	3	50		476	80.61184684	6	52	100	2	50		476	190.4238405	4	51	63.5177473	7	50		476	79.56395877	5	52	77.93614817	5	52		476	112.5053713
477	2880	80	50	2075.170532	80	49		477	92.50537131	3	50	-706.6441465	80	63		477	200	2	51	91.18912683	4	52		477	187.4617039	4	51	17.65810246	6	53		477	31.94906601	3	53	63.5177473	7	50		477	166.8239354	7	51	41.42779211	9	50		477	161.7917926
478	966.9066544	80	50	780.4351075	80	48		478	67.71299543	6	52	97.73135288	3	52		478	83.03727055	5	50	-15.6652449	4	54		478	74.54503785	5	50	-6.373451104	6	54		478	84.3139828	4	50	92.58462436	3	52		478	84.79942724	4	53	-16.91009494	4	54		478	80.03003612
479	2880	80	50	3.862794721	38	49		479	50	1	52	34.79942724	3	49		479	20	1	49	96.37743216	3	52		479	20	1	49	83.05155726	4	52		479	34.09313912	4	53	95.5948049	3	50		479	132.6510442	11	51	100	2	52		479	40
480	1772.708899	80	50	-37.53562362	15	49		480	200	2	51	86.53258275	4	50		480	39.10422672	3	49	86.21278085	4	50		480	32.14303817	3	49	-2.07467955	10	49		480	50	1	52	58.42951102	4	53		480	-26.44316204	5	54	90	3	53		480	2800
481	-104.0727256	22	49	212.2612439	16	49		481	-0.895773278	1	54	50	1	52		481	38.42951102	3	53	187.6351522	4	51		481	540.659493	80	43	167.5054541	6	51		481	52.90126855	5	53	50	1	50		481	173.2358286	6	51	172.3400554	7	51		481	174.6814308
482	2880	80	49	1503.862795	80	50		482	66.5606686	6	50	-708.4259554	80	73		482	86.86720722	4	52	50	1	52		482	-789.8721694	80	7	50	1	52		482	11.29569527	6	53	73.26877177	5	52		482	692.7719338	80	55	3510.18233	80	54		482	-789.6445756
483	1866.136913	80	50	20	1	49		483	193.0121998	3	51	66.5606686	6	50		483	97.09488839	4	50	187.6351522	4	51		483	112.1430382	4	50	167.5054541	6	51		483	95.5948049	3	50	60.29761979	7	52		483	51.36440117	8	50	89.86299757	4	50		483	176.3246528
484	1264.284989	80	49	-223.7212938	34	49		484	-11.4726577	3	48	86.53258275	4	50		484	32.68180018	4	53	100	1	51		484	38.42951102	3	49	100	1	51		484	193.1454673	3	51	83.03727055	5	50		484	6.638882104	6	53	196.3774322	3	51		484	100
485	2730.750694	80	50	-562.1383695	50	49		485	95.5948049	3	50	82.74012223	4	50		485	180.4739038	5	51	196.3479112	3	51		485	173.3836128	5	51	193.1454673	3	51		485	92.58462436	3	52	11.29569527	6	53		485	199.1042267	3	51	172.3400554	7	51		485	115.6636281
486	-253.6705842	37	49	323.8074142	80	49		486	100	2	50	96.37743216	3	52		486	186.8777314	4	51	83.03727055	5	50		486	165.2542951	7	51	74.54503785	5	50		486	79.22859144	5	52	66.5606686	6	50		486	692.7719338	80	55	649.6785491	80	55		486	93.01219982
487	186.4518348	19	49	158.869485	22	49		487	14.82704392	5	53	1904.980536	80	52		487	28.81434135	4	53	50	1	52		487	5.225333008	7	53	50	1	52		487	76.54833677	5	50	167.5054541	6	51		487	163.2647309	7	51	68.25644454	6	52		487	164.7933832
488	1506.251322	80	50	-273.5918786	39	49		488	82.82329423	5	52	196.3479112	3	51		488	50	1	52	34.79942724	3	49		488	1738.310958	80	52	34.47175754	3	49		488	76.54833677	5	50	10.22819403	6	53		488	-3.193860856	7	53	-16.91009494	4	54		488	89.39967314
489	1354.16006	80	49	227.7275535	14	49		489	173.8943648	5	51	100	2	52		489	187.6351522	4	51	86.21278085	4	50		489	167.5054541	6	51	161.7644566	8	51		489	100	1	51	92.58462436	3	52		489	95.6636281	3	52	-26.44316204	5	54		489	120
490	2807.094888	80	50	220.3121779	15	49		490	57.53159427	8	52	100	2	50		490	91.68666852	4	50	34.79942724	3	49		490	171.6162446	7	51	34.47175754	3	49		490	116.1608639	5	52	92.58462436	3	52		490	34.47175754	3	53	108.8532825	5	52		490	97.73135288
491	2829.104227	80	49	220.3121779	15	49		491	97.99066166	3	50	219.8217404	7	51		491	25.49793496	4	49	196.3479112	3	51		491	158.0378386	9	51	193.1454673	3	51		491	193.1454673	3	51	81.65139792	9	52		491	149.6883005	8	51	618.5083915	80	55		491	185.8128244
492	2800	80	50	2672.508775	80	49		492	92.04106025	4	52	-700.2302156	80	73		492	40	2	49	96.37743216	3	52		492	81.15300299	6	50	83.05155726	4	52		492	38.42951102	3	53	21.12461587	5	53		492	16.35217973	5	53	679.6627951	80	49		492	100
493	-253.6705842	37	49	178.5869707	80	48		493	34.79942724	3	49	167.5054541	6	51		493	96.37743216	3	52	100	2	50		493	100	2	52	84.9360686	5	50		493	84.3139828	4	50	181.6092853	5	51		493	2800	80	50	183.9856783	5	51		493	114.7994272
494	91.88745056	29	49	-3.86935851	11	49		494	64.01109865	6	52	69.24659702	6	52		494	83.03727055	5	50	180.4739038	5	51		494	74.54503785	5	50	173.3836128	5	51		494	63.5177473	7	50	91.68666852	4	50		494	11.84654302	6	53	-8.095539705	3	54		494	83.41793814
495	-253.6705842	37	49	49.41884245	80	48		495	82.82329423	5	52	82.74012223	4	50		495	100	2	52	97.99066166	3	50		495	27.56944761	5	49	100	2	50		495	89.13993659	4	52	163.4094172	6	51		495	3620.130498	80	51	3607.470699	80	51		495	174.0546027
496	-105.4533338	49	49	-223.7212938	34	49		496	83.94754902	4	52	34.79942724	3	49		496	91.56664592	5	50	91.56664592	5	50		496	-6.992119313	3	54	-6.992119313	3	54		496	100	2	52	20.21881522	5	53		496	685.7181807	80	49	87.31817222	4	52		496	50
497	1174.390044	80	49	1324.232499	80	50		497	193.0121998	3	51	73.26877177	5	52		497	88.22541258	4	50	100	2	52		497	1568.577569	80	42	89.13993659	4	52		497	39.10422672	3	53	73.36953537	6	50		497	66.98656976	6	50	97.99066166	3	52		497	112.5846244
498	91.88745056	29	49	920.3214187	80	49		498	196.3479112	3	51	200	2	51		498	95.5948049	3	50	88.96205651	4	52		498	82.74012223	4	50	75.33239591	6	52		498	40	2	53	200	2	51		498	100	1	51	198.429511	3	51		498	171.739303
499	1626.229163	80	49	111.2348894	27	49		499	-720.6678989	80	74	93.69600685	3	50		499	90.01575401	3	50	197.2783732	3	51		499	62.83309392	6	50	183.6752874	4	51		499	69.24659702	6	52	39.10422672	3	53		499	3612.715258	80	51	-45.98516639	7	54		499	156.0420993
500	-462.1383695	49	49	90	3	49		500	167.5054541	6	51	200	2	51		500	35.6636281	3	53	91.18912683	4	52		500	22.33389634	4	53	94.10878504	4	52		500	38.42951102	3	53	15.16228935	6	53		500	-13.12142229	8	53	186.1673541	5	51		500	103.1144445
501	260	6	49	-133.8340396	25	49		501	20	1	49	708.848761	80	48		501	91.18912683	4	52	755.4306872	80	49		501	79.22859144	5	52	-34.07272099	12	48		501	63.5177473	7	50	79.22859144	5	52		501	95.6636281	3	52	71.84654302	6	50		501	114.7994272
502	1683.159032	80	50	-11.72632034	12	49		502	76.54833677	5	50	173.3836128	5	51		502	40	2	49	190.0290472	3	51		502	-243.8538414	80	54	163.4094172	6	51		502	167.5054541	6	51	200	2	51		502	16.35217973	5	53	3852.802685	80	54		502	94.25228916
503	1416.278706	80	50	-253.6705842	37	49		503	32.14303817	3	49	72.74764736	5	50		503	100	2	52	189.360111	4	51		503	85.04569354	5	52	196.3479112	3	51		503	89.13993659	4	52	86.53258275	4	50		503	143.3259416	9	51	76.03340587	8	52		503	2624.074317
504	-84.47268898	20	49	82.17415293	30	49		504	-11.4726577	3	48	173.3836128	5	51		504	196.3479112	3	51	28.81434135	4	53		504	193.1454673	3	51	85.22533301	8	50		504	100	2	50	50	1	50		504	1.85337129	7	53	719.6264666	80	55		504	185.9923879
505	2483.62527	80	50	1503.862795	80	50		505	-31.34229495	5	48	64.01109865	6	52		505	40	2	53	88.19828578	4	52		505	38.42951102	3	49	83.87385933	9	50		505	50	1	50	100	2	50		505	100	2	52	648.3601796	80	49		505	97.87747884
506	52.93995444	33	49	-21.14127142	80	49		506	178.7841143	5	51	-719.1844342	80	74		506	38.42951102	3	53	91.18912683	4	52		506	570.0915665	80	43	-23.91238652	5	48		506	88.96205651	4	52	193.1454673	3	51		506	-3.193860856	7	53	101.6813305	6	50		506	82.90074189
507	-183.7562033	30	49	596.8953529	80	48		507	32.14303817	3	49	100	2	52		507	24.35012044	5	53	97.73135288	3	52		507	14.82704392	5	53	1738.310958	80	42		507	70.18566739	6	52	100	2	50		507	31.42779211	10	53	6.638882104	6	53		507	200
508	2800	80	49	1054.509155	80	50		508	84.3139828	4	50	188.463818	4	51		508	79.03795407	5	50	25.49793496	4	49		508	72.74764736	5	50	-29.60007801	5	54		508	70.18566739	6	52	33.84760647	7	53		508	173.2358286	6	51	86.46774751	4	50		508	174.6814308
509	-94.23793806	21	49	-332.8724698	45	49		509	196.3479112	3	51	92.58462436	3	52		509	196.3479112	3	51	32.68180018	4	53		509	200	2	51	20.21881522	5	53		509	73.36953537	6	50	116.1608639	5	52		509	692.7719338	80	55	87.31817222	4	52		509	120
510	994.5466662	80	49	149.487461	23	49		510	79.22859144	5	52	64.01109865	6	52		510	40	2	53	117.0948884	5	50		510	-3.140977963	2	48	-262.5992675	80	45		510	62.83309392	6	50	79.89896502	5	52		510	97.27837321	3	50	96.3479112	3	52		510	164.0669346
511	1324.232499	80	50	-45.71501148	43	49		511	93.69600685	3	50	73.95926679	5	52		511	96.37743216	3	52	26.23155458	4	53		511	93.45777395	3	52	511.8151822	80	43		511	66.5606686	6	50	50	1	50		511	198.429511	3	51	76.03340587	8	52		511	87.0690449
512	1174.390044	80	49	1951.567154	80	50		512	200	2	51	40	2	49		512	190.4238405	4	51	100	2	52		512	193.6262844	4	51	100	2	52		512	43.59977627	6	53	100	1	51		512	76.95752258	5	50	79.69666047	8	52		512	75.86814051
513	227.7275535	14	49	-20.05800007	13	49		513	177.4907511	5	51	-12.66807464	3	55		513	40	2	49	96.37743216	3	52		513	-252.2473918	80	44	93.45777395	3	52		513	53.22893826	5	53	39.10422672	3	53		513	20	1	53	3607.470699	80	51		513	200
514	2748.429511	80	49	1084.474922	80	49		514	22.30825064	4	49	74.54503785	5	50		514	79.03795407	5	50	97.73135288	3	52		514	72.74764736	5	50	100	2	52		514	33.84760647	7	53	171.9295816	6	51		514	-18.10281875	9	53	3612.715258	80	51		514	76.72617315
515	-95.4908445	48	49	-28.64941637	14	49		515	97.99066166	3	50	6.795821989	6	53		515	91.18912683	4	52	96.37743216	3	52		515	94.10878504	4	52	100	2	52		515	12.50115338	5	53	92.58462436	3	52		515	648.3601796	80	49	149.6883005	8	51		515	200
516	-323.0933456	44	49	-6.014935726	39	49		516	79.22859144	5	52	82.82329423	5	52		516	117.0948884	5	50	32.68180018	4	53		516	-252.2473918	80	44	34.09313912	4	53		516	20.21881522	5	53	43.93961452	6	53		516	139.7185367	9	51	-13.12142229	8	53		516	87.87747884
517	1776.181714	80	50	-104.0727256	22	49		517	57.53159427	8	52	86.53258275	4	50		517	96.37743216	3	52	79.03795407	5	50		517	93.45777395	3	52	72.74764736	5	50		517	31.94906601	3	53	89.13993659	4	52		517	143.3259416	9	51	100	1	51		517	59.59821513
518	40	2	49	2672.508775	80	49		518	92.58462436	3	52	1909.254115	80	52		518	34.79942724	3	49	95.5948049	3	50		518	40	2	49	100	2	50		518	43.93961452	6	53	91.68666852	4	50		518	68.25644454	6	52	692.7719338	80	55		518	100
519	1234.326653	80	50	1985.762062	80	49		519	92.50537131	3	50	24.82021564	4	53		519	20	1	49	20	1	49		519	20	1	49	20	1	49		519	93.69600685	3	50	91.68666852	4	50		519	132.6510442	11	51	116.3479112	4	52		519	156.0420993
520	13.71458279	37	49	254.4873621	80	48		520	32.14303817	3	49	708.848761	80	48		520	197.2783732	3	51	100	1	51		520	200	2	51	100	1	51		520	173.8943648	5	51	181.6092853	5	51		520	610.559394	80	49	679.6627951	80	49		520	2773.145467
521	-293.4806276	41	49	-28.64941637	14	49		521	100	2	50	177.4907511	5	51		521	181.6092853	5	51	197.2783732	3	51		521	173.8943648	5	51	200	2	51		521	118.429511	4	52	162.0518512	7	51		521	200	2	51	66.06027969	9	52		521	114.7994272
522	1593.543503	80	50	994.5466662	80	49		522	84.3139828	4	50	34.25228916	3	53		522	88.22541258	4	50	40	2	49		522	60.63993268	8	52	84.47349623	6	52		522	100	2	52	23.92004504	8	53		522	3852.802685	80	54	100	2	52		522	87.0690449
523	2672.508775	80	49	49.41884245	80	48		523	14.82704392	5	53	38.42951102	3	53		523	95.5948049	3	50	-16.60911277	4	54		523	93.69600685	3	50	-789.5006966	80	9		523	83.05155726	4	52	83.05155726	4	52		523	-8.095539705	3	54	47.01776961	8	50		523	174.0546027
524	1862.174153	80	50	-35.7675011	42	49		524	96.37743216	3	52	-29.60007801	5	54		524	190.0290472	3	51	32.68180018	4	53		524	56.86719113	7	52	20.21881522	5	53		524	93.69600685	3	50	40	2	53		524	96.01765186	6	52	80.64523155	5	50		524	89.39967314
525	1802.461069	80	49	82.17415293	30	49		525	100	2	52	34.79942724	3	49		525	35.6636281	3	53	100	1	51		525	40	2	53	100	1	51		525	97.73135288	3	52	93.69600685	3	50		525	71.01107657	6	50	3616.544689	80	54		525	100
526	13.71458279	37	49	195.26639	18	49		526	40	2	49	3683.968273	80	46		526	187.6351522	4	51	95.5948049	3	50		526	167.5054541	6	51	100	2	50		526	20.21881522	5	53	38.42951102	3	53		526	172.3400554	7	51	96.01765186	6	52		526	193.457774
527	1596.243797	80	50	62.70889939	32	49		527	-11.4726577	3	48	-719.1844342	80	64		527	35.6636281	3	53	82.27732218	6	50		527	40	2	53	-789.5006966	80	9		527	100	2	50	88.96205651	4	52		527	99.56395877	6	52	114.2522892	4	52		527	193.457774
528	1084.474922	80	49	-153.7893833	27	49		528	-719.1844342	80	64	24.82021564	4	53		528	200	2	51	111.8943156	6	50		528	196.3479112	3	51	102.3082506	5	50		528	187.4617039	4	51	92.50115338	6	52		528	82.07303745	5	52	178.3057696	5	51		528	40
529	1626.229163	80	49	-153.7893833	27	49		529	-720.6678989	80	74	89.3412637	4	50		529	79.03795407	5	50	20	1	49		529	72.74764736	5	50	20	1	49		529	193.1454673	3	51	93.45777395	3	52		529	100	2	52	40	2	53		529	100
530	1802.461069	80	49	-25.83993967	41	49		530	86.51281779	5	52	15.08555005	4	55		530	97.99066166	3	50	97.73135288	3	52		530	92.50537131	3	50	92.58462436	3	52		530	38.42951102	3	53	15.16228935	6	53		530	80.64523155	5	50	56.99409489	7	50		530	200
531	2650.886079	80	50	-94.23793806	21	49		531	74.54503785	5	50	-19.77115741	4	54		531	88.19828578	4	52	91.68666852	4	50		531	-37.69662965	7	48	-33.79338046	8	48		531	100	2	52	64.01109865	6	52		531	91.13612895	4	52	11.84654302	6	53		531	174.0546027
532	149.487461	23	49	-65.31924303	18	49		532	34.25228916	3	53	178.7841143	5	51		532	50	1	52	91.18912683	4	52		532	50	1	52	94.10878504	4	52		532	12.50115338	5	53	181.6092853	5	51		532	719.6264666	80	49	159.5763481	7	51		532	108.6289752
533	907.1275302	80	49	-104.0727256	22	49		533	87.31434066	4	52	168.9063839	6	51		533	200	2	51	97.73135288	3	52		533	94.07926408	4	52	92.58462436	3	52		533	86.53258275	4	50	93.45777395	3	52		533	196.3774322	3	51	172.3400554	7	51		533	2745.663628
534	1084.474922	80	49	-84.47268898	20	49		534	74.54503785	5	50	13.00788069	4	54		534	82.27732218	6	50	100	2	50		534	-789.5006966	80	9	-256.5813374	80	45		534	187.4617039	4	51	89.13993659	4	52		534	649.6785491	80	55	3612.715258	80	51		534	32.58462436
535	1326.305741	80	50	2800	80	49		535	100	2	50	1837.060181	80	52		535	196.3479112	3	51	23.46403416	5	53		535	193.1454673	3	51	534.0881415	80	53		535	74.54503785	5	50	25.17026525	4	49		535	99.56395877	6	52	-8.63559883	8	53		535	75.54069389
536	817.593327	80	49	737.1804407	80	48		536	20	1	49	-698.5289798	80	63		536	88.22541258	4	50	100	1	51		536	66.5606686	6	50	100	1	51		536	38.42951102	3	53	21.12461587	5	53		536	100	2	52	-0.895773278	1	54		536	108.6289752
537	2510.61307	80	49	2164.11283	80	49		537	187.4617039	4	51	95.5948049	3	50		537	197.2783732	3	51	95.5948049	3	50		537	193.0121998	3	51	100	2	50		537	50.57254919	5	53	24.87537309	5	53		537	59.69666047	7	52	3621.766996	80	54		537	200
538	240.8860794	12	49	-94.23793806	21	49		538	100	2	50	-29.60007801	5	54		538	40	2	53	91.68666852	4	50		538	30.09783128	4	49	-268.4839371	80	45		538	72.74764736	5	50	163.4094172	6	51		538	61.85337129	7	50	86.03340587	7	52		538	120
539	-105.4533338	49	49	2592.903007	80	49		539	40	2	53	62.83309392	6	50		539	88.10017621	4	50	39.10422672	3	49		539	95.5948049	3	50	40	2	49		539	200	2	51	21.12461587	5	53		539	166.8239354	7	51	148.4213902	8	51		539	2719.645206
540	-323.0933456	44	49	-11.72632034	12	49		540	79.67352852	5	50	3745.030241	80	46		540	95.5948049	3	50	40	2	49		540	100	2	50	-1.791546557	2	54		540	63.5177473	7	50	64.01109865	6	52		540	84.79942724	4	53	187.7378431	4	51		540	114.7994272
541	2594.582086	80	49	13.71458279	37	49		541	34.25228916	3	53	31.94906601	3	53		541	24.35012044	5	53	30.36584502	3	49		541	65.22127606	7	50	5.490534022	6	49		541	171.9295816	6	51	183.3689788	4	51		541	25.82235957	4	53	81.85337129	8	50		541	102.8621503
542	120.8690443	26	49	32.5087751	5	49		542	79.67352852	5	50	212.8330939	7	51		542	189.360111	4	51	87.26010085	5	50		542	196.3479112	3	51	-36.22886605	6	54		542	32.14303817	3	49	92.50537131	3	50		542	198.429511	3	51	3857.865076	80	54		542	2630.247251
543	1862.174153	80	50	1446.260701	80	49		543	40	2	49	177.4907511	5	51		543	34.79942724	3	49	20	1	49		543	34.47175754	3	49	100	2	50		543	38.42951102	3	53	120	3	52		543	6.638882104	6	53	196.3774322	3	51		543	120
544	1862.174153	80	50	517.8616305	80	50		544	100	2	50	100	2	52		544	181.6092853	5	51	38.42951102	3	53		544	173.8943648	5	51	40	2	53		544	173.3836128	5	51	200	2	51		544	76.95752258	5	50	72.45786778	6	52		544	82.90074189
545	1955.927274	80	50	-143.8182856	26	49		545	12.50115338	5	53	66.5606686	6	50		545	30.36584502	3	49	90.01575401	3	50		545	5.490534022	6	49	62.83309392	6	50		545	91.68666852	4	50	173.3836128	5	51		545	2777.278373	80	50	-0.895773278	1	54		545	2800
546	1264.284989	80	49	-123.8630868	24	49		546	100	2	50	100	2	50		546	91.68666852	4	50	38.42951102	3	53		546	93.58546656	4	50	31.94906601	3	53		546	196.3479112	3	51	93.69600685	3	50		546	61.01107657	7	53	-55.93267677	8	54		546	193.6960069
547	-243.694259	36	49	1084.474922	80	49		547	100	2	52	176.9519017	6	51		547	97.09488839	4	50	97.99066166	3	50		547	40	2	49	100	2	50		547	100	2	50	91.57895935	8	52		547	120	3	50	2536.878578	80	50		547	185.8128244
548	2829.104227	80	49	2829.104227	80	49		548	4.853917736	6	53	96.37743216	3	52		548	197.2783732	3	51	100	2	52		548	183.6752874	4	51	-3.140977963	2	48		548	38.42951102	3	53	62.95668589	8	52		548	3739.196444	80	51	37.14721241	9	50		548	180.8073001
549	1866.136913	80	50	285.3964492	80	49		549	66.5606686	6	50	176.9519017	6	51		549	91.56664592	5	50	28.81434135	4	53		549	-243.8538414	80	54	-251.7942167	80	55		549	84.3139828	4	50	163.4094172	6	51		549	100	2	52	198.429511	3	51		549	106.6005366
550	1891.887451	80	49	588.8316869	80	49		550	-11.4726577	3	48	32.14303817	3	49		550	90.08865486	3	52	197.2783732	3	51		550	64.01109865	6	52	193.0121998	3	51		550	190.4238405	4	51	34.09313912	4	53		550	29.86299757	4	53	89.6849427	7	52		550	198.429511
551	3.862794721	38	49	52.93995444	33	49		551	-31.34229495	5	48	183.6752874	4	51		551	40	2	53	30.12098393	3	53		551	-16.69511589	4	48	506.4409059	80	43		551	22.33389634	4	53	100	2	50		551	719.6264666	80	49	105.6608729	5	52		551	198.429511
552	1326.305741	80	50	-173.7708373	29	49		552	40	2	49	95.5948049	3	50		552	97.73135288	3	52	-7.31978902	3	54		552	18.19983818	5	53	-1.791546557	2	54		552	11.29569527	6	53	187.4617039	4	51		552	51.24213162	8	53	30.7435527	4	53		552	193.6960069
553	-163.782555	28	49	-233.7065908	35	49		553	79.22859144	5	52	224.5450379	6	51		553	197.2783732	3	51	88.22541258	4	50		553	193.0121998	3	51	-42.50104528	8	48		553	30.75877085	4	53	86.53258275	4	50		553	68.25644454	6	52	-18.57220789	9	53		553	2724.338573
554	1084.474922	80	49	1446.260701	80	49		554	100	2	52	73.95926679	5	52		554	189.360111	4	51	100	2	50		554	94.07926408	4	52	100	2	50		554	100	2	52	24.82021564	4	53		554	-8.128623136	8	53	2800	80	50		554	69.57241074
555	2676.414322	80	49	254.3732616	9	49		555	-21.35167377	4	48	100	2	52		555	25.49793496	4	49	200	2	51		555	-29.60007801	5	54	200	2	51		555	74.54503785	5	50	40	2	53		555	3501.298979	80	51	719.6264666	80	55		555	194.8069432
556	1054.509155	80	50	1446.260701	80	49		556	40	2	49	100	2	50		556	91.68666852	4	50	38.42951102	3	53		556	189.9333778	5	51	-17.79515089	5	47		556	89.13993659	4	52	40.73776166	6	53		556	50	1	50	37.27837321	3	53		556	-781.4854219
557	1862.174153	80	50	177.3887433	20	49		557	22.33389634	4	53	186.6196369	5	51		557	187.6351522	4	51	96.37743216	3	52		557	65.23680699	7	52	100	2	52		557	133.2289383	6	52	83.03727055	5	50		557	159.5763481	7	51	2656.35218	80	53		557	98.99482026
558	-84.47268898	20	49	49.41884245	80	48		558	12.50115338	5	53	89.13993659	4	52		558	20	1	49	186.8777314	4	51		558	20	1	49	165.2542951	7	51		558	66.5606686	6	50	50	1	52		558	61.85337129	7	50	191.887285	4	51		558	73.50880316
559	259.1042267	7	49	671.7548156	80	48		559	-1.570488982	1	48	15.78045849	6	53		559	88.10017621	4	50	90.01575401	3	50		559	76.54833677	5	50	62.83309392	6	50		559	82.74012223	4	50	84.3139828	4	50		559	200	2	51	648.3601796	80	49		559	102.8621503
560	240	5	49	-21.14127142	80	49		560	50	1	52	10.22819403	6	53		560	100	2	50	28.81434135	4	53		560	100	2	50	5.225333008	7	49		560	62.83309392	6	50	62.83309392	6	50		560	51.36440117	8	50	89.86299757	4	50		560	2774.252289
561	2800	80	50	-113.9517417	23	49		561	92.04106025	4	52	737.1804407	80	48		561	190.4238405	4	51	35.6636281	3	53		561	72.86337842	7	52	22.33389634	4	53		561	22.33389634	4	53	93.69600685	3	50		561	89.6849427	7	52	-45.98516639	7	54		561	198.429511
562	-133.8340396	25	49	72.46106918	31	49		562	67.71299543	6	52	89.3412637	4	50		562	91.56664592	5	50	197.2783732	3	51		562	167.8667592	8	51	200	2	51		562	79.22859144	5	52	23.99219153	8	53		562	168.3944244	6	51	156.8385694	8	51		562	89.39967314
563	996.7800565	80	49	-65.60995635	45	49		563	92.58462436	3	52	73.95926679	5	52		563	40	2	53	82.12603534	5	52		563	30.09783128	4	53	73.26877177	5	52		563	40	2	53	83.05155726	4	52		563	91.13612895	4	52	62.70569799	7	52		563	2800
564	-283.5660742	40	49	773.6601406	80	49		564	50	1	52	79.22859144	5	52		564	26.23155458	4	53	88.96205651	4	52		564	-789.6445756	80	8	75.33239591	6	52		564	87.82918416	5	52	79.22859144	5	52		564	114.2522892	4	52	72.45786778	6	52		564	2624.074317
565	36.1608639	4	49	370.5927327	80	48		565	183.3689788	4	51	1907.900195	80	52		565	34.79942724	3	49	95.5948049	3	50		565	40	2	49	82.74012223	4	50		565	50	1	50	72.74764736	5	50		565	41.89718125	9	50	-16.91009494	4	54		565	65.66296344
566	-74.82946797	19	49	-293.4806276	41	49		566	-719.1844342	80	64	-0.895773278	1	54		566	97.09488839	4	50	88.19828578	4	52		566	32.14303817	3	49	65.44434831	7	52		566	30.09783128	4	53	58.42951102	4	53		566	100	2	52	100	2	50		566	97.73135288
567	1951.567154	80	50	-305.4533338	51	49		567	77.2113255	6	52	12.50115338	5	53		567	97.99066166	3	50	197.2783732	3	51		567	84.3139828	4	50	200	2	51		567	43.93961452	6	53	183.6752874	4	51		567	71.84654302	6	50	47.01776961	8	50		567	100
568	1054.509155	80	50	2754.373262	80	49		568	72.74764736	5	50	25.5101035	4	49		568	189.360111	4	51	-7.31978902	3	54		568	32.5087751	5	49	-19.77115741	4	54		568	85.04569354	5	52	43.59977627	6	53		568	183.9856783	5	51	66.98656976	6	50		568	63.53247788
569	2754.373262	80	49	-85.52507786	47	49		569	92.50537131	3	50	83.94754902	4	52		569	196.3479112	3	51	20	1	49		569	183.3689788	4	51	20	1	49		569	79.89896502	5	52	173.8943648	5	51		569	100	2	50	200	2	51		569	165.910858
570	3.862794721	38	49	186.4518348	19	49		570	193.0121998	3	51	10.22819403	6	53		570	190.0290472	3	51	189.360111	4	51		570	478.4541793	80	43	-9.06171388	4	48		570	100	2	50	120	3	52		570	133.5468175	10	51	97.27837321	3	50		570	170.8219341
571	2594.582086	80	49	93.42785282	80	49		571	183.3689788	4	51	200	2	51		571	91.56664592	5	50	40	2	49		571	185.8463701	6	51	-246.9987245	80	54		571	34.09313912	4	53	100	2	50		571	37.14721241	9	50	611.7147613	80	55		571	63.53247788
572	2726.160864	80	50	1266.329416	80	49		572	173.8943648	5	51	-1.570488982	1	48		572	200	2	51	100	2	52		572	200	2	51	89.13993659	4	52		572	200	2	51	63.5177473	7	50		572	51.36440117	8	50	2716.467748	80	53		572	66.89343018
573	-153.7893833	27	49	369.3120371	80	48		573	-0.895773278	1	54	167.5054541	6	51		573	197.2783732	3	51	83.03727055	5	50		573	183.6752874	4	51	74.54503785	5	50		573	4.853917736	6	53	100	2	52		573	81.68133055	5	50	46.99409489	8	53		573	50
574	260	6	49	1056.650614	80	50		574	77.2113255	6	52	20	1	49		574	189.360111	4	51	764.1690689	80	49		574	177.4907511	5	51	-227.3866573	80	54		574	66.5606686	6	50	79.89896502	5	52		574	95.6636281	3	52	51.36440117	8	50		574	200
575	-55.67334729	44	49	1326.305741	80	50		575	74.54503785	5	50	73.26877177	5	52		575	34.79942724	3	49	91.68666852	4	50		575	102.3082506	5	50	-22.33580982	4	55		575	100	2	52	110.9602911	6	52		575	97.27837321	3	50	649.6785491	80	55		575	198.429511
576	33.37624635	35	49	207.7766095	80	49		576	82.82329423	5	52	93.69600685	3	50		576	91.68666852	4	50	40	2	53		576	-256.5813374	80	45	24.87537309	5	53		576	187.4617039	4	51	30.73776166	7	53		576	62.70569799	7	52	76.95752258	5	50		576	2716.600537
577	1626.229163	80	49	169.4188424	80	49		577	93.45777395	3	52	6.795821989	6	53		577	91.18912683	4	52	95.5948049	3	50		577	-23.91238652	5	48	100	2	50		577	58.42951102	4	53	162.0518512	7	51		577	3964.169069	80	51	89.86299757	4	50		577	65.66296344
578	877.3589625	80	50	-332.8724698	45	49		578	-720.6678989	80	74	3735.114991	80	51		578	30.36584502	3	49	196.3479112	3	51		578	5.490534022	6	49	200	2	51		578	86.53258275	4	50	14.82704392	5	53		578	153.2741097	8	51	114.2522892	4	52		578	79.56488561
579	517.8616305	80	50	28.10358	6	49		579	4.853917736	6	53	92.58462436	3	52		579	97.73135288	3	52	97.73135288	3	52		579	92.58462436	3	52	571.8816756	80	43		579	171.9295816	6	51	34.25228916	3	53		579	2631.846543	80	50	687.2966778	80	55		579	85.78425785
580	38.42951102	3	49	-25.83993967	41	49		580	40	2	53	22.33389634	4	53		580	97.99066166	3	50	97.99066166	3	50		580	92.50537131	3	50	84.3139828	4	50		580	11.29569527	6	53	173.8943648	5	51		580	200	2	51	6.638882104	6	53		580	-781.4854219
581	1324.232499	80	50	-173.7708373	29	49		581	100	2	50	40	2	49		581	97.09488839	4	50	91.68666852	4	50		581	112.1430382	4	50	106.0942417	8	50		581	58.42951102	4	53	79.89896502	5	52		581	158.4090584	7	51	648.3601796	80	49		581	2800
582	-75.57972014	46	49	-37.53562362	15	49		582	79.67352852	5	50	200	2	51		582	100	2	50	50	1	50		582	100	2	50	50	1	50		582	38.42951102	3	53	20	1	53		582	59.79681001	10	52	51.87137686	8	50		582	193.6960069
583	33.37624635	35	49	-342.6410375	46	49		583	96.37743216	3	52	67.71299543	6	52		583	100	2	50	100	2	52		583	84.9360686	5	50	-3.140977963	2	48		583	200	2	51	82.74012223	4	50		583	-18.10281875	9	53	120	3	52		583	184.3945146
584	1772.708899	80	50	994.5466662	80	49		584	-719.1844342	80	64	20	1	53		584	97.99066166	3	50	91.18912683	4	52		584	84.3139828	4	50	97.73135288	3	52		584	173.8943648	5	51	20	1	53		584	79.69666047	8	52	-36.15624579	6	54		584	80.03003612
585	1772.708899	80	50	55.10959275	80	49		585	82.74012223	4	50	40	2	49		585	24.35012044	5	53	100	2	52		585	-2.269948837	10	49	-14.00104137	4	48		585	66.5606686	6	50	177.4907511	5	51		585	69.6849427	6	52	94.79942724	3	50		585	83.50197489
586	1416.278706	80	50	557.9539583	80	48		586	40	2	53	3853.916448	80	46		586	30.12098393	3	53	97.99066166	3	50		586	4.853917736	6	53	92.50537131	3	50		586	93.69600685	3	50	21.12461587	5	53		586	3961.442274	80	51	105.6608729	5	52		586	92.87386807
587	2339.942	80	49	2483.62527	80	50		587	40	2	53	1837.750676	80	52		587	200	2	51	100	2	50		587	184.8117292	5	51	-12.66807464	3	55		587	163.4094172	6	51	91.69986969	8	52		587	1.242131617	7	53	3960.659647	80	51		587	120
588	1234.326653	80	50	22.90300725	7	49		588	163.4094172	6	51	100	1	51		588	96.37743216	3	52	40	2	53		588	1738.310958	80	42	-3.140977963	2	48		588	40	2	53	5.225333008	7	53		588	715.8880941	80	49	611.7147613	80	55		588	198.429511
589	-6.014935726	39	49	-95.4908445	48	49		589	96.37743216	3	52	97.09488839	4	50		589	34.79942724	3	49	200	2	51		589	40	2	49	-20.59789591	6	48		589	193.1454673	3	51	24.82021564	4	53		589	58.47365906	7	52	200	2	51		589	194.8069432
590	-342.6410375	46	49	259.1042267	7	49		590	93.69600685	3	50	40	2	49		590	40	2	53	97.09488839	4	50		590	30.09783128	4	49	105.1702653	5	50		590	50	1	52	200	2	51		590	168.3944244	6	51	-8.128623136	8	53		590	100
591	-55.88716952	17	49	714.9117936	80	48		591	5.56268051	6	49	22.33389634	4	53		591	35.6636281	3	53	32.68180018	4	53		591	183.3283288	9	51	20.21881522	5	53		591	38.42951102	3	53	70.18566739	6	52		591	158.4090584	7	51	61.85337129	7	50		591	200
592	874.5466662	80	50	737.1804407	80	49		592	77.60104303	5	52	5.56268051	6	49		592	91.56664592	5	50	197.2783732	3	51		592	-267.8282274	80	55	86.46997377	4	52		592	76.54833677	5	50	73.95926679	5	52		592	16.35217973	5	53	3607.470699	80	51		592	94.25228916
593	2483.62527	80	50	2880	80	50		593	96.37743216	3	52	32.14303817	3	49		593	25.49793496	4	49	88.19828578	4	52		593	-5.801297487	11	49	83.87385933	9	50		593	72.74764736	5	50	60.29761979	7	52		593	58.47365906	7	52	79.56395877	5	52		593	2800
594	257.0948884	8	49	2754.373262	80	49		594	73.26877177	5	52	73.95926679	5	52		594	34.79942724	3	49	95.5948049	3	50		594	34.47175754	3	49	93.69600685	3	50		594	73.95926679	5	52	114.2522892	4	52		594	3961.442274	80	51	200	2	51		594	93.34549957
595	1806.16596	80	49	-35.7675011	42	49		595	100	1	51	-1.570488982	1	48		595	83.03727055	5	50	32.68180018	4	53		595	74.54503785	5	50	34.09313912	4	53		595	40.73776166	6	53	33.96851681	7	53		595	-18.10281875	9	53	3844.985621	80	51		595	114.7994272
596	3.862794721	38	49	-84.47268898	20	49		596	40	2	53	-31.34229495	5	48		596	35.6636281	3	53	83.03727055	5	50		596	570.0915665	80	53	74.54503785	5	50		596	89.13993659	4	52	100	2	50		596	3964.169069	80	54	58.47365906	7	52		596	85.25399152
597	149.487461	23	49	13.71458279	37	49		597	64.01109865	6	52	89.13993659	4	52		597	100	2	52	26.94246542	4	49		597	85.04569354	5	52	-26.25254077	5	54		597	24.87537309	5	53	34.09313912	4	53		597	94.79942724	3	50	72.45786778	6	52		597	64.07431709
598	-323.0933456	44	49	52.93995444	33	49		598	-720.6678989	80	74	86.53258275	4	50		598	83.03727055	5	50	197.2783732	3	51		598	74.54503785	5	50	200	2	51		598	40	2	53	163.4094172	6	51		598	56.99409489	7	50	47.01776961	8	50		598	200
599	2130.017281	80	50	1776.181714	80	50		599	93.45777395	3	52	100	2	52		599	95.5948049	3	50	27.6126941	4	53		599	100	2	50	-236.1502248	80	54		599	162.0518512	7	51	79.89896502	5	52		599	48.53670271	8	52	100	2	52		599	2742.505371
600	1056.650614	80	50	111.2348894	27	49		600	77.60104303	5	52	730.5749456	80	49		600	20	1	49	200	2	51		600	20	1	49	-19.72556506	5	47		600	66.5606686	6	50	23.92004504	8	53		600	100	2	50	179.0250059	5	51		600	2684.978719
601	1533.714583	80	49	1084.474922	80	49		601	67.71299543	6	52	195.2690349	4	51		601	200	2	51	100	2	52		601	1686.588467	80	52	85.04569354	5	52		601	193.0121998	3	51	76.54833677	5	50		601	76.95752258	5	50	687.2966778	80	55		601	100
602	2592.903007	80	49	588.8316869	80	49		602	20	1	49	87.31434066	4	52		602	95.5948049	3	50	83.03727055	5	50		602	100	2	50	74.54503785	5	50		602	30.09783128	4	53	38.42951102	3	53		602	48.53670271	8	52	2571.853371	80	53		602	64.07431709
603	158.869485	22	49	2676.414322	80	49		603	187.4617039	4	51	-627.4406879	80	70		603	38.42951102	3	53	13.00788069	4	54		603	570.0915665	80	43	12.68021098	4	54		603	95.5948049	3	50	4.853917736	6	53		603	97.73135288	3	50	196.3774322	3	51		603	120
604	-35.7675011	42	49	22.90300725	7	49		604	92.58462436	3	52	197.2783732	3	51		604	91.68666852	4	50	200	2	51		604	75.26833342	6	50	187.4617039	4	51		604	100	2	50	84.3139828	4	50		604	3748.06592	80	54	61.24213162	7	50		604	200
605	1503.862795	80	50	1506.251322	80	50		605	193.0121998	3	51	-593.1893899	80	59		605	35.6636281	3	53	97.09488839	4	50		605	570.0915665	80	53	-1.791546557	2	54		605	14.82704392	5	53	72.74764736	5	50		605	61.24213162	7	50	120	3	52		605	79.56488561
606	168.1709773	21	49	-35.7675011	42	49		606	82.74012223	4	50	3746.032355	80	46		606	91.68666852	4	50	91.68666852	4	50		606	75.26833342	6	50	93.58546656	4	50		606	196.3479112	3	51	50	1	50		606	100	2	52	-55.93267677	8	54		606	100
607	3.625270176	10	49	-562.1383695	50	49		607	100	2	52	83.05155726	4	52		607	34.79942724	3	49	100	2	50		607	120	3	50	196.3479112	3	51		607	52.90126855	5	53	30.75877085	4	53		607	168.3944244	6	51	30.7435527	4	53		607	100
608	1533.714583	80	49	966.9066544	80	50		608	-719.1844342	80	74	178.7841143	5	51		608	100	2	50	95.5948049	3	50		608	100	2	50	100	2	50		608	173.8943648	5	51	30.09783128	4	53		608	41.42779211	9	50	25.82235957	4	53		608	112.5053713
609	1862.174153	80	50	1686.217445	80	50		609	92.58462436	3	52	183.6752874	4	51		609	34.79942724	3	49	90.08865486	3	52		609	114.4717575	4	50	64.01109865	6	52		609	23.92004504	8	53	187.4617039	4	51		609	154.9106069	8	51	40	2	53		609	184.3945146
610	1686.217445	80	50	-193.7486782	31	49		610	40	2	49	79.89896502	5	52		610	23.46403416	5	53	40	2	49		610	-244.0119335	80	44	81.1049084	5	50		610	91.68666852	4	50	4.853917736	6	53		610	3964.169069	80	54	2800	80	50		610	105.7372051
611	1623.376246	80	49	2510.61307	80	49		611	97.73135288	3	52	15.08555005	4	55		611	100	2	50	100	2	52		611	100	2	50	85.04569354	5	52		611	58.42951102	4	53	181.6092853	5	51		611	69.6849427	6	52	692.7719338	80	55		611	2627.877479
612	195.26639	18	49	-45.71501148	43	49		612	200	2	51	63.17325414	7	52		612	96.37743216	3	52	196.3479112	3	51		612	100	2	52	193.1454673	3	51		612	183.6752874	4	51	177.4907511	5	51		612	50	1	50	11.84654302	6	53		612	200
613	637.8616305	80	49	-104.0727256	22	49		613	100	1	51	15.41809545	5	49		613	30.12098393	3	53	79.03795407	5	50		613	-266.8072316	80	54	72.74764736	5	50		613	53.22893826	5	53	12.50115338	5	53		613	3606.304793	80	51	25.82235957	4	53		613	120
614	1174.390044	80	49	-133.8340396	25	49		614	183.3689788	4	51	-36.22886605	6	54		614	88.22541258	4	50	91.56664592	5	50		614	60.63993268	8	52	-1.791546557	2	54		614	64.01109865	6	52	96.1608639	4	52		614	2601.242132	80	50	95.6636281	3	52		614	2567.962925
615	2159.487461	80	49	140.0172811	24	49		615	-21.35167377	4	48	200	2	51		615	40	2	53	27.6126941	4	53		615	30.09783128	4	49	-26.40819963	5	48		615	18.39492808	5	53	100	1	51		615	6.638882104	6	53	37.73135288	3	53		615	106.6005366
616	-205.4533338	50	49	195.26639	18	49		616	200	2	51	3854.84691	80	51		616	26.23155458	4	53	20	1	53		616	-31.34229495	5	48	570.0915665	80	53		616	73.95926679	5	52	69.24659702	6	52		616	82.07303745	5	52	188.3264982	4	51		616	120
617	23.54350339	36	49	-332.8724698	45	49		617	40	2	53	89.13993659	4	52		617	40	2	49	190.4238405	4	51		617	-243.8538414	80	44	175.1320255	6	51		617	12.50115338	5	53	97.73135288	3	52		617	40	2	53	200	2	51		617	164.0669346
618	1144.42028	80	50	2510.61307	80	49		618	73.26877177	5	52	-21.35167377	4	48		618	91.18912683	4	52	83.22119005	6	50		618	79.22859144	5	52	-236.2430539	80	44		618	193.0121998	3	51	20.21881522	5	53		618	-8.095539705	3	54	153.2741097	8	51		618	181.5202256
619	2252.464376	80	49	1806.16596	80	49		619	79.67352852	5	50	96.37743216	3	52		619	100	2	52	20	1	49		619	97.73135288	3	52	20	1	49		619	196.3479112	3	51	177.4907511	5	51		619	120	3	52	-45.98516639	7	54		619	74.01127343
620	212.2612439	16	49	2807.094888	80	50		620	69.82174045	6	50	173.3836128	5	51		620	32.68180018	4	53	26.94246542	4	49		620	20.21881522	5	49	-257.0179168	80	54		620	21.12461587	5	53	187.4617039	4	51		620	37.27837321	3	53	3616.544689	80	54		620	79.56488561
621	101.5671542	28	49	-205.4533338	50	49		621	-31.34229495	5	48	95.5948049	3	50		621	111.8943156	6	50	97.73135288	3	52		621	40	2	49	100	2	52		621	11.29569527	6	53	183.3689788	4	51		621	95.6636281	3	52	-8.128623136	8	53		621	190.5725492
622	874.5466662	80	50	52.93995444	33	49		622	95.5948049	3	50	97.73135288	3	52		622	35.6636281	3	53	88.19828578	4	52		622	538.1731736	80	43	65.44434831	7	52		622	91.68666852	4	50	31.94906601	3	53		622	187.7378431	4	51	3612.715258	80	51		622	85.25399152
623	2336.451835	80	49	817.593327	80	49		623	96.37743216	3	52	100	2	52		623	23.46403416	5	53	40	2	53		623	534.0881415	80	53	-231.6377138	80	44		623	167.5054541	6	51	196.3479112	3	51		623	-8.63559883	8	53	142.4301683	10	51		623	174.6814308
624	1985.762062	80	49	43.15903183	34	49		624	-31.34229495	5	48	73.26877177	5	52		624	40	2	53	196.3479112	3	51		624	40	2	49	193.1454673	3	51		624	38.42951102	3	53	93.45777395	3	52		624	99.56395877	6	52	68.25644454	6	52		624	112.5846244
625	-223.7212938	34	49	2045.527311	80	50		625	-719.1844342	80	74	173.8943648	5	51		625	50	1	52	34.79942724	3	49		625	50	1	52	40	2	49		625	53.22893826	5	53	100	1	51		625	685.7181807	80	49	41.42779211	9	50		625	96.92083297
626	2426.130641	80	49	1144.42028	80	50		626	-719.1844342	80	64	79.67352852	5	50		626	32.68180018	4	53	20	1	53		626	-7.477349867	3	48	20	1	53		626	11.29569527	6	53	163.4094172	6	51		626	100	2	52	56.18687757	10	52		626	161.7917926
627	2134.680757	80	50	966.9066544	80	50		627	168.9063839	6	51	1846.614704	80	52		627	25.49793496	4	49	100	2	52		627	158.0378386	9	51	100	2	52		627	100	2	50	167.5054541	6	51		627	200	2	51	61.85337129	7	50		627	2774.252289
628	1776.181714	80	50	38.42951102	3	49		628	34.79942724	3	49	40	2	53		628	88.19828578	4	52	190.4238405	4	51		628	65.44434831	7	52	175.1320255	6	51		628	171.9295816	6	51	81.65139792	9	52		628	11.01107657	6	53	-45.98516639	7	54		628	85.74715657
629	-105.4533338	49	49	1596.243797	80	50		629	196.3479112	3	51	705.1967918	80	48		629	97.73135288	3	52	82.12603534	5	52		629	1737.437808	80	52	73.26877177	5	52		629	74.54503785	5	50	67.95954691	7	52		629	3620.130498	80	51	66.98656976	6	50		629	75.54069389
630	1443.985064	80	49	517.8616305	80	50		630	-0.895773278	1	54	22.33389634	4	53		630	50	1	52	97.99066166	3	50		630	50	1	52	84.3139828	4	50		630	21.12461587	5	53	183.6752874	4	51		630	100	2	50	-3.193860856	7	53		630	194.6990316
631	36.1608639	4	49	-313.2199435	43	49		631	34.25228916	3	53	757.2078803	80	49		631	196.3479112	3	51	-7.31978902	3	54		631	183.3689788	4	51	-1.791546557	2	54		631	30.09783128	4	53	40.73776166	6	53		631	100	2	52	-0.895773278	1	54		631	105.7372051
632	-205.4533338	50	49	874.2130904	80	48		632	40	2	53	50	1	52		632	33.57598426	4	49	33.57598426	4	49		632	-1.791546557	2	54	167.8667592	8	51		632	92.50537131	3	50	77.9501681	6	52		632	6.638882104	6	53	61.24213162	7	50		632	2800
633	-25.83993967	41	49	-213.7392993	33	49		633	74.54503785	5	50	64.01109865	6	52		633	97.09488839	4	50	91.68666852	4	50		633	105.1702653	5	50	26.09424167	7	49		633	190.4238405	4	51	39.10422672	3	53		633	58.47365906	7	52	719.6264666	80	55		633	100
634	-332.8724698	45	49	-213.7392993	33	49		634	-21.35167377	4	48	196.3479112	3	51		634	23.46403416	5	53	23.46403416	5	53		634	534.0881415	80	53	534.0881415	80	53		634	171.9295816	6	51	33.96851681	7	53		634	3735.317886	80	54	16.35217973	5	53		634	85.25399152
635	-183.7562033	30	49	-462.1383695	49	49		635	168.9063839	6	51	3854.84691	80	51		635	79.03795407	5	50	82.59771054	5	52		635	72.74764736	5	50	73.95926679	5	52		635	50.57254919	5	53	62.83309392	6	50		635	97.27837321	3	50	69.6849427	6	52		635	160.873766
636	2676.414322	80	49	1683.159032	80	50		636	-719.1844342	80	64	100	2	52		636	97.99066166	3	50	97.99066166	3	50		636	92.50537131	3	50	92.50537131	3	50		636	84.3139828	4	50	200	2	51		636	77.93614817	5	52	-778.5357184	80	3		636	164.0669346
637	-183.7562033	30	49	33.37624635	35	49		637	200	2	51	3740.00474	80	51		637	197.2783732	3	51	88.22541258	4	50		637	193.0121998	3	51	162.9085798	7	51		637	196.3479112	3	51	100	2	52		637	76.95752258	5	50	-8.095539705	3	54		637	93.34549957
638	-362.1383695	48	49	23.54350339	36	49		638	5.56268051	6	49	-26.25254077	5	54		638	196.3479112	3	51	23.46403416	5	53		638	183.3689788	4	51	12.50115338	5	53		638	183.3689788	4	51	162.0518512	7	51		638	86.03340587	7	52	97.99066166	3	52		638	120
639	-283.5660742	40	49	1951.567154	80	50		639	183.6752874	4	51	200	2	51		639	196.3479112	3	51	180.4739038	5	51		639	183.3689788	4	51	173.3836128	5	51		639	163.4094172	6	51	173.3836128	5	51		639	96.3479112	3	52	3731.595916	80	51		639	2624.074317
640	2307.388743	80	50	2800	80	49		640	64.01109865	6	52	77.60104303	5	52		640	40	2	49	50	1	50		640	-243.8538414	80	54	50	1	50		640	39.10422672	3	53	187.4617039	4	51		640	108.8532825	5	52	159.5763481	7	51		640	93.14546728
641	2307.388743	80	50	149.487461	23	49		641	96.37743216	3	52	12.30825064	5	49		641	24.35012044	5	53	189.360111	4	51		641	14.82704392	5	53	75.22210401	6	52		641	200	2	51	92.58462436	3	52		641	153.2741097	8	51	120	3	52		641	73.50880316
642	130.484214	25	49	111.2348894	27	49		642	77.60104303	5	52	730.5749456	80	54		642	97.99066166	3	50	38.42951102	3	53		642	84.3139828	4	50	31.94906601	3	53		642	183.6752874	4	51	75.33239591	6	52		642	-8.095539705	3	54	77.93614817	5	52		642	115.6636281
643	2483.62527	80	50	1176.408121	80	49		643	84.3139828	4	50	97.73135288	3	52		643	83.03727055	5	50	91.18912683	4	52		643	74.54503785	5	50	-8.159862082	3	47		643	177.4907511	5	51	100	2	50		643	41.42779211	9	50	76.03340587	8	52		643	184.3945146
644	2676.414322	80	49	-307.2661932	80	48		644	84.3139828	4	50	67.4591557	7	52		644	40	2	53	88.10017621	4	50		644	-16.69511589	4	48	191.9427161	4	51		644	40.73776166	6	53	88.96205651	4	52		644	96.3479112	3	52	50	1	50		644	83.76344323
645	-94.23793806	21	49	-293.4806276	41	49		645	64.01109865	6	52	22.33389634	4	53		645	88.22541258	4	50	95.5948049	3	50		645	66.5606686	6	50	82.74012223	4	50		645	91.68666852	4	50	72.74764736	5	50		645	97.99066166	3	52	41.89718125	9	50		645	200
646	1772.708899	80	50	1414.097017	80	50		646	31.94906601	3	53	-29.60007801	5	54		646	38.42951102	3	53	100	2	50		646	570.0915665	80	43	-23.25331444	6	47		646	79.22859144	5	52	193.1454673	3	51		646	76.03340587	8	52	61.24213162	7	50		646	-781.4854219
647	1264.284989	80	49	2748.429511	80	49		647	95.5948049	3	50	50	1	50		647	30.12098393	3	53	91.18912683	4	52		647	506.4409059	80	43	79.22859144	5	52		647	187.4617039	4	51	23.92004504	8	53		647	89.6849427	7	52	87.31817222	4	52		647	2712.86215
648	1536.251322	80	49	1324.232499	80	50		648	67.71299543	6	52	-21.35167377	4	48		648	35.6636281	3	53	97.09488839	4	50		648	-223.5052062	80	54	32.14303817	3	49		648	40	2	53	132.9012686	6	52		648	120	3	50	68.25644454	6	52		648	199.1042267
649	1955.927274	80	50	234.5820862	13	49		649	12.30825064	5	49	12.30825064	5	49		649	100	2	50	35.6636281	3	53		649	100	2	50	40	2	53		649	5.225333008	7	53	93.69600685	3	50		649	3620.130498	80	51	3739.196444	80	51		649	2716.600537
650	1716.210617	80	49	212.2612439	16	49		650	92.50537131	3	50	6.398434442	7	53		650	91.68666852	4	50	32.68180018	4	53		650	-268.4839371	80	45	20.21881522	5	49		650	89.13993659	4	52	190.4238405	4	51		650	69.71136345	9	52	100	1	51		650	89.39967314
651	2592.903007	80	49	1806.16596	80	49		651	97.99066166	3	50	22.30825064	4	49		651	40	2	53	40	2	53		651	-3.140977963	2	48	-16.69511589	4	48		651	12.50115338	5	53	30.09783128	4	53		651	88.85328252	4	52	163.2647309	7	51		651	176.3246528
652	2426.130641	80	49	1324.232499	80	50		652	25.5101035	4	49	25.5101035	4	49		652	33.57598426	4	49	200	2	51		652	83.57772295	7	52	187.4617039	4	51		652	50.57254919	5	53	83.05155726	4	52		652	52.85390992	8	52	195.5948049	3	51		652	2777.990662
653	2800	80	50	-55.88716952	17	49		653	200	2	51	100	2	52		653	95.5948049	3	50	91.18912683	4	52		653	82.74012223	4	50	79.22859144	5	52		653	38.42951102	3	53	91.68666852	4	50		653	25.82235957	4	53	719.6264666	80	55		653	2624.074317
654	1955.927274	80	50	-562.1383695	50	49		654	-0.895773278	1	54	22.30825064	4	49		654	38.42951102	3	53	50	1	52		654	570.0915665	80	43	50	1	52		654	79.89896502	5	52	20.21881522	5	53		654	188.3264982	4	51	3735.317886	80	54		654	2630.247251
655	2800	80	50	-20.05800007	13	49		655	34.79942724	3	49	0.516704085	5	54		655	35.6636281	3	53	100	2	50		655	570.0915665	80	43	-21.65680028	5	47		655	177.4907511	5	51	20.21881522	5	53		655	100	2	52	179.0250059	5	51		655	94.47175754
656	2807.094888	80	50	38.42951102	3	49		656	100	2	50	-0.895773278	1	54		656	190.0290472	3	51	90.08865486	3	52		656	163.4094172	6	51	64.01109865	6	52		656	40	2	53	103.9921915	9	52		656	62.70569799	7	52	148.4213902	8	51		656	89.1620773
657	72.46106918	31	49	101.5671542	28	49		657	82.82329423	5	52	-29.60007801	5	54		657	91.18912683	4	52	32.68180018	4	53		657	-8.159862082	3	47	-7.477349867	3	48		657	24.87537309	5	53	83.05155726	4	52		657	687.2966778	80	55	100	2	50		657	2800
658	1891.887451	80	49	907.1275302	80	49		658	173.3836128	5	51	15.53900579	5	49		658	95.5948049	3	50	197.2783732	3	51		658	93.69600685	3	50	200	2	51		658	94.10878504	4	52	33.96851681	7	53		658	95.6636281	3	52	3629.225346	80	54		658	63.53247788
659	2252.464376	80	49	-342.6410375	46	49		659	4.853917736	6	53	79.22859144	5	52		659	87.26010085	5	50	189.360111	4	51		659	-6.333739488	10	49	177.4907511	5	51		659	100	2	50	10.22819403	6	53		659	133.5468175	10	51	190.9915117	5	51		659	100
660	32.5087751	5	49	1593.543503	80	50		660	163.4094172	6	51	35.6636281	3	53		660	38.42951102	3	53	102.5928233	7	50		660	192.9434985	8	51	-29.60007801	5	54		660	38.42951102	3	53	110.9602911	6	52		660	86.03340587	7	52	58.47365906	7	52		660	200
661	-28.64941637	14	49	186.4518348	19	49		661	86.53258275	4	50	83.94754902	4	52		661	35.6636281	3	53	79.03795407	5	50		661	180.9944325	6	51	72.74764736	5	50		661	163.4094172	6	51	38.42951102	3	53		661	169.3572707	6	51	30.7435527	4	53		661	-789.6445756
662	2223.402154	80	50	72.46106918	31	49		662	20	1	49	-3.140977963	2	48		662	40	2	53	83.22119005	6	50		662	-3.140977963	2	48	95.41809545	6	50		662	193.1454673	3	51	73.36953537	6	50		662	95.6636281	3	52	685.7181807	80	49		662	97.99066166
663	1623.376246	80	49	2483.62527	80	50		663	57.53159427	8	52	100	2	50		663	82.12603534	5	52	27.6126941	4	53		663	73.26877177	5	52	-26.40819963	5	48		663	82.74012223	4	50	200	2	51		663	96.01765186	6	52	95.6636281	3	52		663	50
664	1446.260701	80	49	82.17415293	30	49		664	67.4591557	7	52	72.74764736	5	50		664	100	1	51	200	2	51		664	100	1	51	184.8117292	5	51		664	40	2	53	83.03727055	5	50		664	2571.853371	80	53	100	2	52		664	176.3246528
665	1446.260701	80	49	871.4472075	80	49		665	-719.1844342	80	74	200	2	51		665	35.6636281	3	53	40	2	53		665	570.0915665	80	43	-11.4726577	3	48		665	200	2	51	63.5177473	7	50		665	97.27837321	3	50	97.99066166	3	52		665	65.66296344
666	1866.136913	80	50	13.71458279	37	49		666	100	2	50	73.95926679	5	52		666	90.08865486	3	52	32.68180018	4	53		666	1615.406509	80	42	-21.35167377	4	48		666	100	2	50	43.59977627	6	53		666	51.36440117	8	50	159.5763481	7	51		666	2800
667	2800	80	49	-65.60995635	45	49		667	92.58462436	3	52	40	2	53		667	25.49793496	4	49	25.49793496	4	49		667	-260.365454	80	54	-260.365454	80	54		667	72.74764736	5	50	91.68666852	4	50		667	692.7719338	80	55	50	1	50		667	191.0532927
668	2592.903007	80	49	43.15903183	34	49		668	200	2	51	197.2783732	3	51		668	96.37743216	3	52	190.4238405	4	51		668	1738.310958	80	52	175.1320255	6	51		668	79.22859144	5	52	50.57254919	5	53		668	719.6264666	80	55	6.638882104	6	53		668	87.0690449
669	-37.53562362	15	49	-46.59784577	16	49		669	50	1	50	-38.28706023	6	48		669	83.22119005	6	50	20	1	53		669	95.41809545	6	50	570.0915665	80	53		669	100	1	51	39.10422672	3	53		669	61.85337129	7	50	143.3259416	9	51		669	116.3479112
670	-313.2199435	43	49	-65.60995635	45	49		670	197.2783732	3	51	1841.392453	80	52		670	88.96205651	4	52	32.68180018	4	53		670	-26.93625121	5	47	20.21881522	5	49		670	43.93961452	6	53	73.26877177	5	52		670	95.6636281	3	52	46.99409489	8	53		670	164.7933832
671	2648.10358	80	50	168.1709773	21	49		671	66.5606686	6	50	3734.604238	80	51		671	88.19828578	4	52	32.68180018	4	53		671	65.44434831	7	52	34.09313912	4	49		671	97.73135288	3	52	200	2	51		671	21.68133055	5	53	30.7435527	4	53		671	59.59821513
672	3.862794721	38	49	663.9432805	80	49		672	92.58462436	3	52	34.25228916	3	53		672	190.4238405	4	51	91.56664592	5	50		672	193.6262844	4	51	-1.791546557	2	54		672	69.24659702	6	52	91.68666852	4	50		672	188.3264982	4	51	174.4526112	6	51		672	2714.962965
673	1416.278706	80	50	33.37624635	35	49		673	200	2	51	-10.13700243	3	54		673	97.09488839	4	50	40	2	53		673	20	1	49	30.09783128	4	53		673	23.99219153	8	53	193.0121998	3	51		673	71.01107657	6	50	187.7378431	4	51		673	86.36032813
674	-55.88716952	17	49	787.8616305	80	50		674	-31.34229495	5	48	-597.4133173	80	69		674	200	2	51	97.73135288	3	52		674	187.4617039	4	51	83.94754902	4	52		674	73.26877177	5	52	30.73776166	7	53		674	648.3601796	80	49	198.429511	3	51		674	103.1144445
675	1866.136913	80	50	-46.59784577	16	49		675	173.8943648	5	51	737.1804407	80	48		675	97.73135288	3	52	95.5948049	3	50		675	92.58462436	3	52	100	2	50		675	193.0121998	3	51	33.96851681	7	53		675	16.35217973	5	53	3501.298979	80	51		675	199.1042267
676	2800	80	50	2510.61307	80	49		676	79.67352852	5	50	92.50537131	3	50		676	197.2783732	3	51	200	2	51		676	193.0121998	3	51	196.3479112	3	51		676	193.1454673	3	51	93.69600685	3	50		676	49.71136345	8	52	68.25644454	6	52		676	171.739303
677	52.93995444	33	49	120.8690443	26	49		677	66.5606686	6	50	76.54833677	5	50		677	190.4238405	4	51	35.6636281	3	53		677	72.86337842	7	52	22.33389634	4	53		677	73.26877177	5	52	101.3311292	7	52		677	41.89718125	9	50	100	2	50		677	156.0420993
678	1416.278706	80	50	2567.727554	80	50		678	4.853917736	6	53	238.7494325	6	51		678	88.96205651	4	52	23.46403416	5	53		678	-27.80858205	6	48	12.50115338	5	53		678	21.12461587	5	53	52.90126855	5	53		678	-0.895773278	1	54	187.7378431	4	51		678	180.8073001
679	-305.4533338	51	49	-243.694259	36	49		679	50	1	50	-598.0393864	80	59		679	95.5948049	3	50	190.4238405	4	51		679	82.74012223	4	50	175.1320255	6	51		679	34.25228916	3	53	190.4238405	4	51		679	656.103011	80	55	101.6813305	6	50		679	107.7564949
680	1776.181714	80	50	254.3732616	9	49		680	67.71299543	6	52	82.74012223	4	50		680	97.73135288	3	52	18.20845344	3	54		680	570.0915665	80	53	-264.6567005	80	55		680	73.36953537	6	50	33.96851681	7	53		680	72.45786778	6	52	-45.98516639	7	54		680	2800
681	-95.4908445	48	49	-362.1383695	48	49		681	50	1	52	22.33389634	4	53		681	40	2	49	117.0948884	5	50		681	-10.13700243	3	54	-243.8538414	80	44		681	58.42951102	4	53	92.58462436	3	52		681	179.0250059	5	51	37.14721241	9	50		681	2690.030036
682	817.593327	80	49	2800	80	50		682	188.463818	4	51	193.0121998	3	51		682	97.73135288	3	52	91.56664592	5	50		682	1737.437808	80	52	-243.8538414	80	54		682	100	2	50	66.5606686	6	50		682	191.887285	4	51	641.6878874	80	49		682	120
683	1891.887451	80	49	-163.782555	28	49		683	100	1	51	-11.4726577	3	48		683	40	2	49	32.68180018	4	53		683	-243.8538414	80	44	-7.477349867	3	48		683	52.90126855	5	53	24.82021564	4	53		683	100	2	50	100	2	52		683	95.76625228
684	1234.326653	80	50	82.17415293	30	49		684	97.99066166	3	50	74.54503785	5	50		684	91.18912683	4	52	189.360111	4	51		684	552.0001412	80	43	32.5087751	5	49		684	12.50115338	5	53	110.9602911	6	52		684	16.35217973	5	53	3607.470699	80	51		684	100
685	1354.16006	80	49	-25.83993967	41	49		685	82.74012223	4	50	178.7841143	5	51		685	196.3479112	3	51	189.360111	4	51		685	200	2	51	196.3479112	3	51		685	40.73776166	6	53	200	2	51		685	88.85328252	4	52	86.46774751	4	50		685	66.89343018
686	186.4518348	19	49	254.3732616	9	49		686	79.22859144	5	52	20.21881522	5	53		686	100	1	51	50	1	50		686	100	1	51	50	1	50		686	64.01109865	6	52	20	1	53		686	95.6636281	3	52	49.71136345	8	52		686	64.99342241
687	1533.714583	80	49	3.625270176	10	49		687	74.54503785	5	50	22.30825064	4	49		687	100	2	50	97.73135288	3	52		687	95.5948049	3	50	83.94754902	4	52		687	84.3139828	4	50	83.05155726	4	52		687	156.8385694	8	51	100	2	52		687	166.4957322
688	246.4143218	11	49	2754.373262	80	49		688	12.50115338	5	53	186.6196369	5	51		688	90.01575401	3	50	26.94246542	4	49		688	62.83309392	6	50	-257.0179168	80	54		688	4.853917736	6	53	92.50537131	3	50		688	166.8239354	7	51	20	1	53		688	181.5202256
689	2248.170977	80	49	780.4351075	80	48		689	193.1454673	3	51	83.94754902	4	52		689	97.73135288	3	52	35.6636281	3	53		689	92.58462436	3	52	22.33389634	4	53		689	66.5606686	6	50	22.33389634	4	53		689	3740.413227	80	54	139.7185367	9	51		689	165.910858
690	149.487461	23	49	-203.7486782	32	49		690	24.82021564	4	53	-28.31393405	5	48		690	200	2	51	190.4238405	4	51		690	1688.932448	80	42	193.6262844	4	51		690	30.09783128	4	53	63.5177473	7	50		690	179.0250059	5	51	42.89557411	9	52		690	76.72617315
691	1086.519372	80	49	-55.88716952	17	49		691	-719.1844342	80	74	1837.750676	80	52		691	38.42951102	3	53	181.6092853	5	51		691	570.0915665	80	43	173.8943648	5	51		691	200	2	51	58.42951102	4	53		691	58.47365906	7	52	692.7719338	80	55		691	89.64520579
692	1802.461069	80	49	82.17415293	30	49		692	72.74764736	5	50	25.17026525	4	49		692	82.12603534	5	52	32.68180018	4	53		692	73.26877177	5	52	-21.35167377	4	48		692	69.24659702	6	52	73.26877177	5	52		692	719.6264666	80	55	196.3774322	3	51		692	2624.993422
693	20	1	49	1955.927274	80	50		693	34.25228916	3	53	31.94906601	3	53		693	91.68666852	4	50	35.6636281	3	53		693	7.77710852	9	49	570.0915665	80	53		693	21.12461587	5	53	66.5606686	6	50		693	20	1	53	687.2966778	80	55		693	95.76625228
694	-352.406673	47	49	1056.650614	80	50		694	34.25228916	3	53	34.25228916	3	53		694	86.21278085	4	50	32.68180018	4	53		694	65.41654535	7	50	-7.477349867	3	48		694	79.22859144	5	52	11.29569527	6	53		694	3606.304793	80	51	37.14721241	9	50		694	2800
695	1896.048258	80	49	63.45365721	80	48		695	67.4591557	7	52	737.1804407	80	53		695	40	2	49	88.19828578	4	52		695	-252.2473918	80	44	65.44434831	7	52		695	92.58462436	3	52	88.96205651	4	52		695	41.89718125	9	50	692.7719338	80	55		695	176.3246528
696	1712.939954	80	49	1054.509155	80	50		696	34.25228916	3	53	-594.513125	80	59		696	95.5948049	3	50	25.49793496	4	49		696	93.69600685	3	50	-46.49945562	9	47		696	77.9501681	6	52	183.3689788	4	51		696	56.18687757	10	52	90	3	53		696	50
697	1506.251322	80	50	33.37624635	35	49		697	22.30825064	4	49	-21.35167377	4	48		697	88.10017621	4	50	35.6636281	3	53		697	95.5948049	3	50	34.25228916	3	53		697	58.42951102	4	53	33.84760647	7	53		697	82.07303745	5	52	188.3264982	4	51		697	199.1042267
698	-25.83993967	41	49	-562.1383695	50	49		698	93.69600685	3	50	69.24659702	6	52		698	91.18912683	4	52	196.3479112	3	51		698	1688.961969	80	42	93.45777395	3	52		698	22.33389634	4	53	70.18566739	6	52		698	188.3264982	4	51	90.7435527	4	50		698	114.7994272
699	1324.232499	80	50	1955.927274	80	50		699	5.56268051	6	49	100	2	52		699	26.23155458	4	53	91.68666852	4	50		699	-789.6445756	80	8	-4.018676672	2	55		699	92.50115338	6	52	200	2	51		699	3964.169069	80	54	100	2	52		699	156.0420993
700	2395.26639	80	50	2423.915788	80	49		700	83.05155726	4	52	183.6752874	4	51		700	40	2	49	40	2	49		700	-262.5992675	80	45	-243.8538414	80	44		700	50	1	52	84.85391774	7	52		700	72.45786778	6	52	200	2	51		700	95.76625228
701	2567.727554	80	50	38.42951102	3	49		701	168.9063839	6	51	20	1	49		701	33.57598426	4	49	25.49793496	4	49		701	-243.8538414	80	44	-260.365454	80	54		701	163.4094172	6	51	96.1608639	4	52		701	168.3944244	6	51	88.85328252	4	52		701	174.0546027
702	2483.62527	80	50	1862.174153	80	50		702	12.30825064	5	49	97.73135288	3	52		702	100	2	52	20	1	49		702	-18.09528442	5	48	100	2	50		702	34.25228916	3	53	181.6092853	5	51		702	95.6636281	3	52	95.6636281	3	52		702	69.57241074
703	2075.170532	80	49	1443.985064	80	49		703	83.05155726	4	52	92.50537131	3	50		703	186.8777314	4	51	-798.8237616	80	16		703	165.2542951	7	51	75.22210401	6	52		703	34.09313912	4	53	83.94754902	4	52		703	89.86299757	4	50	120	3	52		703	83.50197489
704	2880	80	50	1324.232499	80	50		704	82.82329423	5	52	5.490534022	6	49		704	26.94246542	4	49	83.03727055	5	50		704	90.39423214	4	50	74.54503785	5	50		704	70.18566739	6	52	193.1454673	3	51		704	95.6636281	3	52	100	2	50		704	200
705	2134.680757	80	50	1891.887451	80	49		705	96.37743216	3	52	-12.66807464	3	55		705	189.360111	4	51	13.00788069	4	54		705	-8.189383036	3	47	12.68021098	4	54		705	58.42951102	4	53	30.75877085	4	53		705	100	2	50	611.7147613	80	55		705	-789.5006966
706	52.93995444	33	49	2730.750694	80	50		706	74.54503785	5	50	-21.35167377	4	48		706	40	2	49	34.79942724	3	49		706	-0.895773278	1	54	22.30825064	4	49		706	66.5606686	6	50	93.69600685	3	50		706	50	1	52	50	1	52		706	2800
707	2482.261244	80	50	-55.88716952	17	49		707	22.33389634	4	53	197.2783732	3	51		707	35.6636281	3	53	87.26010085	5	50		707	570.0915665	80	53	157.5053966	8	51		707	76.54833677	5	50	5.225333008	7	53		707	188.3264982	4	51	195.5948049	3	51		707	69.57241074
708	2592.903007	80	49	40	2	49		708	100	2	50	100	2	52		708	91.18912683	4	52	40	2	53		708	-9.032192927	4	48	24.87537309	5	49		708	38.42951102	3	53	20.21881522	5	53		708	48.53670271	8	52	199.1042267	3	51		708	190.5725492
709	2726.160864	80	50	2423.915788	80	49		709	86.51281779	5	52	163.4094172	6	51		709	95.5948049	3	50	190.4238405	4	51		709	100	2	50	193.6262844	4	51		709	62.83309392	6	50	40	2	53		709	649.6785491	80	55	114.2522892	4	52		709	174.0546027
710	158.869485	22	49	-243.694259	36	49		710	197.2783732	3	51	93.45777395	3	52		710	117.0948884	5	50	38.42951102	3	53		710	-16.28144306	4	54	567.7883433	80	53		710	79.22859144	5	52	92.50537131	3	50		710	66.06027969	9	52	3964.169069	80	54		710	190.5725492
711	2252.464376	80	49	158.869485	22	49		711	62.83309392	6	50	-10.13700243	3	54		711	32.68180018	4	53	200	2	51		711	20.21881522	5	49	85.19305683	5	52		711	21.12461587	5	53	40	2	53		711	611.7147613	80	55	-13.12142229	8	53		711	116.3479112
712	724.5466662	80	49	120.8690443	26	49		712	14.82704392	5	53	93.69600685	3	50		712	186.8777314	4	51	200	2	51		712	165.2542951	7	51	187.4617039	4	51		712	12.50115338	5	53	92.50537131	3	50		712	87.31817222	4	52	71.01107657	6	50		712	185.8128244
713	2807.094888	80	50	370.5927327	80	48		713	87.31434066	4	52	4.680423486	7	53		713	34.79942724	3	49	180.4739038	5	51		713	22.30825064	4	49	173.3836128	5	51		713	20.21881522	5	53	93.45777395	3	52		713	79.56395877	5	52	183.9856783	5	51		713	120
714	36.1608639	4	49	-163.782555	28	49		714	92.58462436	3	52	173.8943648	5	51		714	20	1	49	32.68180018	4	53		714	100	2	50	34.09313912	4	53		714	100	2	52	34.09313912	4	53		714	42.89557411	9	52	198.429511	3	51		714	171.739303
715	234.5820862	13	49	1356.293409	80	49		715	100	2	52	22.33389634	4	53		715	97.09488839	4	50	88.10017621	4	50		715	40	2	49	172.896248	6	51		715	83.94754902	4	52	100	2	52		715	50	1	50	59.79681001	10	52		715	185.8128244
716	23.54350339	36	49	966.9066544	80	50		716	97.99066166	3	50	20	1	49		716	196.3479112	3	51	190.4238405	4	51		716	193.1454673	3	51	-30.27759954	7	48		716	64.01109865	6	52	92.50537131	3	50		716	25.82235957	4	53	641.6878874	80	49		716	120
717	2650.886079	80	50	-313.2199435	43	49		717	183.6752874	4	51	-3.140977963	2	48		717	197.2783732	3	51	86.21278085	4	50		717	183.6752874	4	51	161.7644566	8	51		717	63.5177473	7	50	40	2	53		717	61.85337129	7	50	6.638882104	6	53		717	79.56488561
718	1866.136913	80	50	2730.750694	80	50		718	79.22859144	5	52	200	2	51		718	88.19828578	4	52	196.3479112	3	51		718	65.44434831	7	52	183.3689788	4	51		718	193.1454673	3	51	183.6752874	4	51		718	71.01107657	6	50	77.93614817	5	52		718	184.0257004
719	-305.4533338	51	49	724.5466662	80	49		719	64.01109865	6	52	183.6752874	4	51		719	90.08865486	3	52	100	2	50		719	64.01109865	6	52	86.53258275	4	50		719	173.8943648	5	51	200	2	51		719	20	1	53	100	2	50		719	2777.990662
720	-84.47268898	20	49	1176.408121	80	49		720	12.50115338	5	53	92.50537131	3	50		720	91.18912683	4	52	97.99066166	3	50		720	554.1252842	80	53	92.50537131	3	50		720	120	3	52	20.21881522	5	53		720	16.35217973	5	53	-18.10281875	9	53		720	73.50880316
721	1862.174153	80	50	1446.260701	80	49		721	64.01109865	6	52	34.25228916	3	53		721	88.96205651	4	52	200	2	51		721	1626.727806	80	42	184.8117292	5	51		721	14.82704392	5	53	93.45777395	3	52		721	3964.169069	80	54	120	3	52		721	94.47175754
722	2880	80	50	-313.2199435	43	49		722	87.31434066	4	52	117.0948884	5	50		722	97.99066166	3	50	50	1	52		722	84.3139828	4	50	50	1	52		722	84.3139828	4	50	83.94754902	4	52		722	2656.35218	80	53	2626.638882	80	50		722	2713.763443
723	1354.16006	80	49	2754.373262	80	49		723	66.5606686	6	50	1909.254115	80	47		723	97.99066166	3	50	95.5948049	3	50		723	84.3139828	4	50	93.69600685	3	50		723	74.54503785	5	50	74.54503785	5	50		723	39.79681001	9	52	100	2	52		723	80.03003612
724	2650.886079	80	50	2592.903007	80	49		724	83.05155726	4	52	100	2	52		724	90.08865486	3	52	91.18912683	4	52		724	64.01109865	6	52	-223.9747908	80	44		724	18.39492808	5	53	181.6092853	5	51		724	41.89718125	9	50	114.2522892	4	52		724	82.90074189
725	2567.727554	80	50	845.918965	80	48		725	67.4591557	7	52	-4.91444995	3	55		725	38.42951102	3	53	100	2	52		725	567.7883433	80	53	89.13993659	4	52		725	66.5606686	6	50	97.73135288	3	52		725	51.87137686	8	50	610.559394	80	49		725	93.34549957
726	874.5466662	80	50	-173.7708373	29	49		726	20	1	49	100	2	52		726	88.10017621	4	50	180.4739038	5	51		726	89.67406898	5	52	173.3836128	5	51		726	40	2	53	187.4617039	4	51		726	100	2	52	42.89557411	9	52		726	176.3246528
727	-205.4533338	50	49	2807.094888	80	50		727	188.463818	4	51	84.3139828	4	50		727	88.19828578	4	52	82.59771054	5	52		727	1623.381984	80	52	73.95926679	5	52		727	12.50115338	5	53	24.82021564	4	53		727	114.2522892	4	52	3607.470699	80	51		727	87.0690449
728	-273.5918786	39	49	177.3887433	20	49		728	100	2	50	6.795821989	6	53		728	17.65314167	5	49	189.360111	4	51		728	12.30825064	5	49	-27.91887395	6	48		728	4.853917736	6	53	100	2	50		728	169.3572707	6	51	50	1	50		728	165.910858
729	1951.567154	80	50	23.54350339	36	49		729	50	1	52	97.99066166	3	50		729	100	2	52	40	2	49		729	97.73135288	3	52	-16.28144306	4	54		729	23.99219153	8	53	193.0121998	3	51		729	96.3479112	3	52	-3.193860856	7	53		729	100
730	1414.097017	80	50	240	5	49		730	200	2	51	63.17325414	7	52		730	86.21278085	4	50	38.42951102	3	53		730	59.49580943	9	52	31.94906601	3	53		730	173.3836128	5	51	173.3836128	5	51		730	3857.865076	80	54	87.31817222	4	52		730	200
731	907.1275302	80	49	2880	80	50		731	87.31434066	4	52	18.20845344	3	54		731	91.68666852	4	50	197.2783732	3	51		731	93.58546656	4	50	183.6752874	4	51		731	97.73135288	3	52	40	2	53		731	69.6849427	6	52	100	2	50		731	200
732	212.2612439	16	49	177.3887433	20	49		732	178.7841143	5	51	92.58462436	3	52		732	40	2	49	100	2	50		732	-252.2473918	80	44	-12.59457814	4	47		732	40.73776166	6	53	97.73135288	3	52		732	59.69666047	7	52	648.3601796	80	49		732	70.24725064
733	186.4518348	19	49	634.4731007	80	48		733	92.58462436	3	52	3854.84691	80	51		733	200	2	51	50	1	50		733	196.3479112	3	51	50	1	50		733	92.50537131	3	50	53.22893826	5	53		733	2720.743553	80	50	76.95752258	5	50		733	199.1042267
734	2482.261244	80	50	2672.508775	80	49		734	50	1	52	82.74012223	4	50		734	40	2	49	35.6636281	3	53		734	-243.8538414	80	54	180.9944325	6	51		734	100	2	50	86.53258275	4	50		734	34.47175754	3	53	20	1	53		734	120
735	2567.155296	80	50	517.8616305	80	50		735	4.853917736	6	53	34.79942724	3	49		735	26.94246542	4	49	97.99066166	3	50		735	90.39423214	4	50	100	2	50		735	11.29569527	6	53	50	1	52		735	146.8509012	9	51	97.99066166	3	52		735	2800
736	111.2348894	27	49	-21.14127142	80	49		736	34.25228916	3	53	20	1	49		736	100	2	50	97.99066166	3	50		736	95.5948049	3	50	84.3139828	4	50		736	100	1	51	12.50115338	5	53		736	-8.095539705	3	54	198.429511	3	51		736	69.57241074
737	2130.017281	80	50	2075.170532	80	49		737	20	1	49	1904.980536	80	52		737	40	2	53	30.12098393	3	53		737	546.4623612	80	53	4.853917736	6	53		737	133.2289383	6	52	66.5606686	6	50		737	51.36440117	8	50	39.79681001	9	52		737	193.457774
738	-253.6705842	37	49	10.61307036	9	49		738	100	2	50	100	2	52		738	180.4739038	5	51	40	2	49		738	173.3836128	5	51	95.5948049	3	50		738	50	1	50	86.53258275	4	50		738	100	1	51	3856.952127	80	51		738	-789.5006966
739	-55.67334729	44	49	1536.251322	80	49		739	76.54833677	5	50	-8.888688801	3	48		739	30.12098393	3	53	200	2	51		739	4.853917736	6	53	-17.94792114	5	48		739	58.42951102	4	53	82.74012223	4	50		739	20	1	53	50	1	52		739	2652.873868
740	234.5820862	13	49	17.15529641	8	49		740	40	2	49	100	1	51		740	190.0290472	3	51	96.37743216	3	52		740	163.4094172	6	51	83.05155726	4	52		740	196.3479112	3	51	31.94906601	3	53		740	685.7181807	80	49	16.35217973	5	53		740	200
741	1264.284989	80	49	-25.83993967	41	49		741	83.94754902	4	52	87.31434066	4	52		741	100	2	50	100	2	50		741	86.53258275	4	50	86.53258275	4	50		741	100	2	50	93.45777395	3	52		741	96.01765186	6	52	2626.98657	80	53		741	100
742	2164.11283	80	49	-75.57972014	46	49		742	82.82329423	5	52	34.79942724	3	49		742	20	1	49	100	2	52		742	100	2	50	89.13993659	4	52		742	5.225333008	7	53	196.3479112	3	51		742	20	1	53	192.8002336	4	51		742	193.6960069
743	-55.88716952	17	49	158.869485	22	49		743	200	2	51	73.11021049	6	52		743	30.36584502	3	49	88.96205651	4	52		743	5.490534022	6	49	75.33239591	6	52		743	31.94906601	3	53	100	2	52		743	656.103011	80	55	34.47175754	3	53		743	86.36032813
744	2483.62527	80	50	-94.23793806	21	49		744	93.69600685	3	50	187.4617039	4	51		744	83.22119005	6	50	90.01575401	3	50		744	95.41809545	6	50	62.83309392	6	50		744	34.25228916	3	53	100	2	50		744	100	2	52	139.7185367	9	51		744	171.739303
745	149.487461	23	49	17.15529641	8	49		745	100	2	50	34.25228916	3	53		745	40	2	49	97.99066166	3	50		745	-246.9987245	80	54	92.50537131	3	50		745	81.72354441	9	52	63.5177473	7	50		745	100	2	52	49.71136345	8	52		745	180.8073001
746	-104.0727256	22	49	-37.53562362	15	49		746	167.5054541	6	51	74.54503785	5	50		746	100	2	50	97.99066166	3	50		746	100	2	50	100	2	50		746	50	1	50	33.84760647	7	53		746	87.31817222	4	52	69.71136345	9	52		746	161.7917926
747	2395.26639	80	50	-173.7708373	29	49		747	34.25228916	3	53	-19.77115741	4	54		747	189.360111	4	51	100	2	52		747	75.22210401	6	52	85.04569354	5	52		747	76.54833677	5	50	167.5054541	6	51		747	679.6627951	80	49	58.47365906	7	52		747	171.739303
748	2754.373262	80	49	2754.373262	80	49		748	83.05155726	4	52	-2.009338336	1	55		748	83.03727055	5	50	35.6636281	3	53		748	74.54503785	5	50	-235.0749638	80	54		748	58.42951102	4	53	69.24659702	6	52		748	3629.225346	80	54	-13.12142229	8	53		748	79.56488561
749	111.2348894	27	49	2648.10358	80	50		749	72.74764736	5	50	3853.916448	80	46		749	196.3479112	3	51	50	1	50		749	200	2	51	50	1	50		749	167.5054541	6	51	82.74012223	4	50		749	50	1	52	3616.544689	80	54		749	100
750	996.7800565	80	49	1772.708899	80	50		750	100	2	50	73.26877177	5	52		750	50	1	50	102.5928233	7	50		750	50	1	50	-275.6478097	80	45		750	110.9602911	6	52	53.22893826	5	53		750	169.3572707	6	51	69.71136345	9	52		750	2746.347911
751	32.5087751	5	49	260	6	49		751	100	2	50	100	2	52		751	190.4238405	4	51	91.68666852	4	50		751	29.78714831	6	49	75.26833342	6	50		751	23.99219153	8	53	73.26877177	5	52		751	120	3	52	37.27837321	3	53		751	175.9014792
752	517.8616305	80	50	220.3121779	15	49		752	22.30825064	4	49	-598.0393864	80	59		752	88.22541258	4	50	32.68180018	4	53		752	66.5606686	6	50	-3.140977963	2	48		752	70.18566739	6	52	193.1454673	3	51		752	100	2	50	48.53670271	8	52		752	66.89343018
753	1776.181714	80	50	3.625270176	10	49		753	5.56268051	6	49	83.05155726	4	52		753	97.73135288	3	52	180.4739038	5	51		753	92.58462436	3	52	66.84138674	6	52		753	30.75877085	4	53	93.69600685	3	50		753	2537.01777	80	53	41.89718125	9	50		753	2684.978719
754	240	5	49	877.3589625	80	50		754	-1.570488982	1	48	193.0121998	3	51		754	200	2	51	88.10017621	4	50		754	200	2	51	-31.64104627	6	47		754	23.92004504	8	53	200	2	51		754	143.3259416	9	51	80.64523155	5	50		754	185.9923879
755	2339.942	80	49	-323.0933456	44	49		755	82.74012223	4	50	67.71299543	6	52		755	26.23155458	4	53	100	2	52		755	10.22819403	6	49	100	2	52		755	70.18566739	6	52	30.09783128	4	53		755	86.03340587	7	52	81.68133055	5	50		755	171.739303
756	2070.484214	80	49	2252.464376	80	49		756	82.74012223	4	50	-593.1893899	80	69		756	181.6092853	5	51	39.10422672	3	49		756	173.8943648	5	51	25.17026525	4	49		756	187.4617039	4	51	173.3836128	5	51		756	149.6883005	8	51	51.36440117	8	50		756	120
757	907.1275302	80	49	-362.1383695	48	49		757	57.53159427	8	52	83.94754902	4	52		757	91.68666852	4	50	180.4739038	5	51		757	171.6162446	7	51	173.3836128	5	51		757	88.96205651	4	52	72.74764736	5	50		757	50	1	50	59.79681001	10	52		757	194.8069432
758	-65.31924303	18	49	780.4351075	80	48		758	183.6752874	4	51	250	3	51		758	97.99066166	3	50	91.18912683	4	52		758	100	2	50	79.22859144	5	52		758	40	2	53	173.3836128	5	51		758	47.01776961	8	50	120	3	52		758	82.90074189
759	1626.229163	80	49	1264.284989	80	49		759	77.2113255	6	52	3907.568537	80	51		759	95.5948049	3	50	97.99066166	3	50		759	100	2	50	92.50537131	3	50		759	93.45777395	3	52	64.01109865	6	52		759	100	2	52	2626.638882	80	50		759	2800
760	2252.464376	80	49	-462.1383695	49	49		760	4.853917736	6	53	200	2	51		760	95.5948049	3	50	96.37743216	3	52		760	100	2	50	1738.310958	80	42		760	33.96851681	7	53	30.75877085	4	53		760	79.56395877	5	52	100	1	51		760	194.6990316
761	40	2	49	-45.71501148	43	49		761	84.3139828	4	50	695.1484626	80	53		761	189.360111	4	51	32.68180018	4	53		761	177.4907511	5	51	-21.35167377	4	48		761	100	2	52	100	2	52		761	61.24213162	7	50	610.559394	80	49		761	185.8128244
762	-37.53562362	15	49	17.15529641	8	49		762	66.5606686	6	50	193.1454673	3	51		762	50	1	52	197.2783732	3	51		762	50	1	52	183.6752874	4	51		762	83.03727055	5	50	181.6092853	5	51		762	169.3572707	6	51	139.7185367	9	51		762	164.7933832
763	212.2612439	16	49	659.0472041	80	48		763	92.50537131	3	50	177.4907511	5	51		763	200	2	51	25.49793496	4	49		763	184.8117292	5	51	-29.60007801	5	54		763	73.26877177	5	52	92.58462436	3	52		763	199.1042267	3	51	100	2	50		763	-782.3299291
764	168.1709773	21	49	-6.014935726	39	49		764	100	2	52	163.4094172	6	51		764	100	1	51	32.68180018	4	53		764	100	1	51	20.21881522	5	49		764	70.18566739	6	52	64.01109865	6	52		764	97.73135288	3	50	100	2	52		764	166.4957322
765	177.3887433	20	49	-3.86935851	11	49		765	92.50537131	3	50	67.4591557	7	52		765	91.68666852	4	50	91.68666852	4	50		765	-256.5813374	80	45	-15.47624732	6	48		765	82.74012223	4	50	73.95926679	5	52		765	51.36440117	8	50	100	2	52		765	170.8219341
766	-37.53562362	15	49	259.1042267	7	49		766	-11.4726577	3	48	-706.6441465	80	63		766	95.5948049	3	50	95.5948049	3	50		766	82.74012223	4	50	100	2	50		766	100	2	52	58.42951102	4	53		766	172.3400554	7	51	58.47365906	7	52		766	160.873766
767	3.862794721	38	49	-293.4806276	41	49		767	20	1	53	92.50537131	3	50		767	91.18912683	4	52	82.12603534	5	52		767	79.22859144	5	52	73.26877177	5	52		767	163.4094172	6	51	83.03727055	5	50		767	2537.01777	80	53	200	2	51		767	199.1042267
768	2800	80	50	234.5820862	13	49		768	200	2	51	183.6752874	4	51		768	83.03727055	5	50	200	2	51		768	74.54503785	5	50	200	2	51		768	167.5054541	6	51	74.54503785	5	50		768	685.7181807	80	49	68.25644454	6	52		768	92.87386807
769	-223.7212938	34	49	220.3121779	15	49		769	20	1	49	73.95926679	5	52		769	23.46403416	5	53	100	2	50		769	-244.0119335	80	44	182.880494	5	51		769	40.73776166	6	53	5.225333008	7	53		769	3964.169069	80	51	3616.544689	80	54		769	2800
770	2134.680757	80	50	91.88745056	29	49		770	82.74012223	4	50	69.24659702	6	52		770	88.22541258	4	50	190.4238405	4	51		770	162.9085798	7	51	91.35763729	5	52		770	200	2	51	24.87537309	5	53		770	70.64523155	6	53	-1.791546557	2	54		770	75.54069389
771	1866.136913	80	50	120.8690443	26	49		771	77.60104303	5	52	97.73135288	3	52		771	27.6126941	4	53	97.99066166	3	50		771	-26.40819963	5	48	-0.895773278	1	54		771	84.3139828	4	50	86.53258275	4	50		771	-45.98516639	7	54	87.31817222	4	52		771	175.9014792
772	2592.903007	80	49	28.10358	6	49		772	173.8943648	5	51	183.3689788	4	51		772	38.42951102	3	53	82.12603534	5	52		772	540.659493	80	43	73.26877177	5	52		772	200	2	51	97.73135288	3	52		772	196.3774322	3	51	61.24213162	7	50		772	82.90074189
773	-15.90298333	40	49	186.4518348	19	49		773	22.30825064	4	49	95.5948049	3	50		773	117.0948884	5	50	40	2	53		773	-246.9987245	80	54	-1.570488982	1	48		773	100	1	51	24.82021564	4	53		773	88.85328252	4	52	-3.193860856	7	53		773	100
774	40	2	49	203.915788	17	49		774	4.853917736	6	53	76.54833677	5	50		774	79.03795407	5	50	87.26010085	5	50		774	72.74764736	5	50	-781.2508366	80	4		774	93.69600685	3	50	30.09783128	4	53		774	66.95752258	6	53	3607.470699	80	51		774	2800
775	227.7275535	14	49	33.37624635	35	49		775	97.99066166	3	50	79.67352852	5	50		775	97.73135288	3	52	200	2	51		775	164.9419815	8	51	112.5087751	6	50		775	62.83309392	6	50	177.4907511	5	51		775	16.35217973	5	53	39.79681001	9	52		775	97.73135288
776	2807.094888	80	50	-305.4533338	51	49		776	5.56268051	6	49	737.1804407	80	48		776	100	2	50	189.360111	4	51		776	86.53258275	4	50	196.3479112	3	51		776	92.58462436	3	52	34.25228916	3	53		776	-45.98516639	7	54	87.31817222	4	52		776	100
777	-462.1383695	49	49	-362.1383695	48	49		777	57.53159427	8	52	-21.35167377	4	48		777	196.3479112	3	51	738.6408264	80	54		777	200	2	51	-19.77115741	4	54		777	193.1454673	3	51	118.429511	4	52		777	40	2	53	166.8239354	7	51		777	97.87747884
778	-303.3493863	42	49	28.10358	6	49		778	31.94906601	3	53	173.3836128	5	51		778	35.6636281	3	53	91.18912683	4	52		778	570.0915665	80	53	112.5382961	6	50		778	40	2	53	91.29569527	7	52		778	95.6636281	3	52	-16.91009494	4	54		778	97.87747884
779	91.88745056	29	49	1776.181714	80	50		779	57.53159427	8	52	168.9063839	6	51		779	40	2	53	100	2	52		779	38.42951102	3	49	85.04569354	5	52		779	73.26877177	5	52	110.9602911	6	52		779	178.3057696	5	51	685.7181807	80	49		779	117.2783732
780	212.2612439	16	49	1086.519372	80	49		780	178.7841143	5	51	1909.254115	80	47		780	186.8777314	4	51	40	2	49		780	165.2542951	7	51	-243.8538414	80	44		780	73.36953537	6	50	72.74764736	5	50		780	120	3	52	77.93614817	5	52		780	65.66296344
781	2218.869485	80	50	2045.527311	80	50		781	4.853917736	6	53	193.0121998	3	51		781	95.5948049	3	50	117.0948884	5	50		781	93.69600685	3	50	93.66177809	10	50		781	23.92004504	8	53	21.12461587	5	53		781	-36.15624579	6	54	-55.93267677	8	54		781	73.50880316
782	90	3	49	-323.0933456	44	49		782	100	2	50	79.67352852	5	50		782	87.26010085	5	50	38.42951102	3	53		782	-266.0984688	80	44	109.1043624	11	50		782	63.5177473	7	50	24.82021564	4	53		782	76.46774751	5	53	69.6849427	6	52		782	25.7372051
783	1326.305741	80	50	254.3732616	9	49		783	173.8943648	5	51	-593.1893899	80	59		783	97.73135288	3	52	35.6636281	3	53		783	83.94754902	4	52	570.0915665	80	53		783	43.93961452	6	53	83.03727055	5	50		783	40	2	53	2715.82236	80	50		783	2684.978719
784	2594.582086	80	49	1712.939954	80	49		784	79.22859144	5	52	-593.1893899	80	69		784	87.26010085	5	50	100	2	52		784	-36.22886605	6	54	89.13993659	4	52		784	93.69600685	3	50	40	2	49		784	61.85337129	7	50	3849.946294	80	51		784	199.1042267
785	3.625270176	10	49	-45.71501148	43	49		785	97.99066166	3	50	100	2	52		785	82.27732218	6	50	95.5948049	3	50		785	12.30825064	5	49	82.74012223	4	50		785	95.5948049	3	50	21.12461587	5	53		785	610.559394	80	49	-18.57220789	9	53		785	199.1042267
786	877.3589625	80	50	1536.251322	80	49		786	92.04106025	4	52	163.4094172	6	51		786	96.37743216	3	52	200	2	51		786	83.05155726	4	52	196.3479112	3	51		786	94.10878504	4	52	171.9295816	6	51		786	719.6264666	80	55	69.6849427	6	52		786	112.5846244
787	907.1275302	80	49	1144.42028	80	50		787	12.30825064	5	49	62.83309392	6	50		787	40	2	53	97.99066166	3	50		787	-16.69511589	4	48	-243.8538414	80	54		787	10.22819403	6	53	162.0518512	7	51		787	191.887285	4	51	2596.994095	80	50		787	2724.338573
788	-352.406673	47	49	1236.35629	80	50		788	50	1	52	100	2	52		788	40	2	53	87.26010085	5	50		788	38.42951102	3	49	-47.03189763	8	47		788	183.6752874	4	51	53.22893826	5	53		788	71.01107657	6	50	72.45786778	6	52		788	175.9014792
789	2748.429511	80	49	331.1167481	80	48		789	73.95926679	5	52	187.4617039	4	51		789	95.5948049	3	50	186.8777314	4	51		789	82.74012223	4	50	165.2542951	7	51		789	30.75877085	4	53	73.26877177	5	52		789	97.73135288	3	50	31.42779211	10	53		789	2719.645206
790	2800	80	50	407.4222568	80	48		790	100	2	50	111.5666459	6	50		790	35.6636281	3	53	38.42951102	3	53		790	538.1731736	80	43	31.94906601	3	53		790	39.10422672	3	53	43.59977627	6	53		790	88.85328252	4	52	719.6264666	80	55		790	200
791	1086.519372	80	49	120.8690443	26	49		791	100	2	50	97.09488839	4	50		791	97.99066166	3	50	88.96205651	4	52		791	100	2	50	75.33239591	6	52		791	52.90126855	5	53	95.5948049	3	50		791	30.7435527	4	53	58.47365906	7	52		791	184.0257004
792	250.7506938	10	49	1686.217445	80	50		792	-11.4726577	3	48	38.42951102	3	53		792	86.86720722	4	52	96.37743216	3	52		792	-789.8721694	80	7	83.05155726	4	52		792	38.42951102	3	53	11.29569527	6	53		792	56.98656976	7	53	3852.802685	80	54		792	156.0420993
793	1414.097017	80	50	254.3732616	9	49		793	92.50537131	3	50	695.1484626	80	53		793	79.03795407	5	50	82.59771054	5	52		793	72.74764736	5	50	-263.4495934	80	54		793	93.69600685	3	50	62.83309392	6	50		793	719.6264666	80	55	3844.266385	80	51		793	120
794	72.46106918	31	49	1086.519372	80	49		794	50	1	50	26.44586208	4	53		794	38.42951102	3	53	197.2783732	3	51		794	570.0915665	80	43	193.0121998	3	51		794	40	2	49	187.4617039	4	51		794	97.27837321	3	50	50	1	52		794	164.0669346
795	874.5466662	80	50	-84.47268898	20	49		795	93.45777395	3	52	-29.60007801	5	54		795	30.36584502	3	49	88.22541258	4	50		795	5.490534022	6	49	-781.4854219	80	5		795	163.4094172	6	51	31.94906601	3	53		795	168.3944244	6	51	100	2	50		795	180.8073001
796	158.869485	22	49	-352.406673	47	49		796	96.37743216	3	52	193.0121998	3	51		796	24.35012044	5	53	83.03727055	5	50		796	536.4140321	80	53	74.54503785	5	50		796	81.65139792	9	52	62.83309392	6	50		796	20	1	53	58.47365906	7	52		796	80.03003612
797	1414.097017	80	50	-46.59784577	16	49		797	86.51281779	5	52	77.60104303	5	52		797	100	2	52	100	2	50		797	85.04569354	5	52	181.2839798	6	51		797	95.5948049	3	50	177.4907511	5	51		797	603.8506975	80	49	16.35217973	5	53		797	2800
798	-263.6437104	38	49	-35.7675011	42	49		798	87.31434066	4	52	200	2	51		798	97.73135288	3	52	-1.791546557	2	54		798	1737.437808	80	52	18.20845344	3	54		798	34.09313912	4	53	100	2	52		798	162.3689576	8	51	87.31817222	4	52		798	82.90074189
799	994.5466662	80	49	787.8616305	80	50		799	92.50537131	3	50	183.3689788	4	51		799	97.73135288	3	52	102.5928233	7	50		799	34.25228916	3	53	-29.60007801	5	54		799	93.69600685	3	50	66.5606686	6	50		799	52.85390992	8	52	66.06027969	9	52		799	89.64520579
800	1802.461069	80	49	1236.35629	80	50		800	66.5606686	6	50	34.25228916	3	53		800	91.68666852	4	50	96.37743216	3	52		800	93.58546656	4	50	93.45777395	3	52		800	40	2	53	100	2	50		800	56.99409489	7	50	89.6849427	7	52		800	86.36032813
801	212.2612439	16	49	195.26639	18	49		801	50	1	50	183.3689788	4	51		801	197.2783732	3	51	196.3479112	3	51		801	183.6752874	4	51	193.1454673	3	51		801	74.54503785	5	50	73.36953537	6	50		801	139.7185367	9	51	39.79681001	9	52		801	94.47175754
802	1324.232499	80	50	-362.1383695	48	49		802	92.04106025	4	52	74.54503785	5	50		802	91.18912683	4	52	95.5948049	3	50		802	-23.91238652	5	48	82.74012223	4	50		802	77.9501681	6	52	38.42951102	3	53		802	3964.169069	80	51	3740.413227	80	54		802	75.54069389
803	2880	80	49	240.8860794	12	49		803	-21.35167377	4	48	4.853917736	6	53		803	90.08865486	3	52	97.99066166	3	50		803	64.01109865	6	52	84.3139828	4	50		803	162.0518512	7	51	73.36953537	6	50		803	-26.44316204	5	54	-55.93267677	8	54		803	83.76344323
804	1056.650614	80	50	483.4466748	80	48		804	4.853917736	6	53	737.1804407	80	48		804	23.46403416	5	53	190.4238405	4	51		804	534.0881415	80	53	-30.27759954	7	48		804	40.73776166	6	53	50.57254919	5	53		804	56.18687757	10	52	148.4213902	8	51		804	2624.993422
805	2800	80	50	1862.174153	80	50		805	12.50115338	5	53	76.54833677	5	50		805	90.08865486	3	52	23.46403416	5	53		805	505.5980868	80	53	12.50115338	5	53		805	33.84760647	7	53	183.6752874	4	51		805	610.559394	80	49	3844.985621	80	51		805	171.739303
806	-85.52507786	47	49	36.1608639	4	49		806	100	2	50	40	2	49		806	100	2	52	190.4238405	4	51		806	85.04569354	5	52	-11.78334067	5	48		806	38.42951102	3	53	95.5948049	3	50		806	200	2	51	87.31817222	4	52		806	184.3945146
807	52.93995444	33	49	3.862794721	38	49		807	173.8943648	5	51	234.3139828	5	51		807	88.22541258	4	50	35.6636281	3	53		807	66.5606686	6	50	40	2	53		807	138.429511	5	52	74.54503785	5	50		807	169.3572707	6	51	69.6849427	6	52		807	185.8128244
808	240.8860794	12	49	-133.8340396	25	49		808	87.31434066	4	52	40	2	53		808	96.37743216	3	52	97.99066166	3	50		808	83.05155726	4	52	84.3139828	4	50		808	193.1454673	3	51	73.95926679	5	52		808	200	2	51	90	3	53		808	96.92083297
809	1176.408121	80	49	2223.402154	80	50		809	82.74012223	4	50	93.45777395	3	52		809	25.23052838	5	49	190.0290472	3	51		809	15.41809545	5	49	163.4094172	6	51		809	183.6752874	4	51	100	2	52		809	68.25644454	6	52	56.18687757	10	52		809	84.96296542
810	1146.433926	80	50	-55.88716952	17	49		810	40	2	53	20	1	49		810	20	1	49	32.68180018	4	53		810	20	1	49	20.21881522	5	53		810	65.44434831	7	52	100	2	50		810	40	2	53	188.3264982	4	51		810	120
811	1174.390044	80	49	1626.229163	80	49		811	50	1	52	-593.1893899	80	59		811	200	2	51	200	2	51		811	1633.938492	80	42	82.54308206	6	52		811	64.01109865	6	52	83.03727055	5	50		811	97.73135288	3	50	68.25644454	6	52		811	164.0669346
812	-75.57972014	46	49	-243.694259	36	49		812	89.3412637	4	50	84.84125013	5	52		812	100	2	50	28.81434135	4	53		812	-256.5813374	80	45	5.225333008	7	49		812	88.96205651	4	52	89.13993659	4	52		812	166.8239354	7	51	95.6636281	3	52		812	191.0532927
813	-84.47268898	20	49	2748.429511	80	49		813	67.71299543	6	52	193.1454673	3	51		813	50	1	52	197.2783732	3	51		813	50	1	52	183.6752874	4	51		813	70.18566739	6	52	93.69600685	3	50		813	179.0250059	5	51	-13.12142229	8	53		813	100
814	2070.484214	80	49	-562.1383695	50	49		814	100	2	52	703.5711454	80	48		814	200	2	51	88.19828578	4	52		814	1688.932448	80	42	83.87385933	9	50		814	84.3139828	4	50	90.22819403	7	52		814	100	2	50	138.5526315	9	51		814	112.5846244
815	-223.7212938	34	49	-11.72632034	12	49		815	-21.35167377	4	48	3741.243824	80	46		815	100	2	52	97.09488839	4	50		815	525.0621927	80	43	25.17026525	4	49		815	84.3139828	4	50	40	2	53		815	90.7435527	4	50	25.82235957	4	53		815	-781.4854219
816	1503.862795	80	50	2311.350584	80	50		816	63.17325414	7	52	186.6196369	5	51		816	186.8777314	4	51	26.23155458	4	53		816	165.2542951	7	51	-789.6445756	80	8		816	40	2	53	83.03727055	5	50		816	168.3944244	6	51	100	2	50		816	120
817	1144.42028	80	50	1174.390044	80	49		817	84.3139828	4	50	87.31434066	4	52		817	190.4238405	4	51	88.10017621	4	50		817	175.1320255	6	51	95.5948049	3	50		817	12.50115338	5	53	73.95926679	5	52		817	41.89718125	9	50	3960.659647	80	51		817	89.39967314
818	787.8616305	80	50	1414.097017	80	50		818	86.53258275	4	50	196.3479112	3	51		818	97.73135288	3	52	104.0373538	7	50		818	1737.437808	80	52	-243.8538414	80	54		818	193.0121998	3	51	79.22859144	5	52		818	692.7719338	80	55	146.8509012	9	51		818	64.07431709
819	2730.750694	80	50	-462.1383695	49	49		819	83.94754902	4	52	97.99066166	3	50		819	50	1	52	39.10422672	3	49		819	50	1	52	40	2	49		819	92.50537131	3	50	96.1608639	4	52		819	-55.93267677	8	54	153.2741097	8	51		819	200
820	10.61307036	9	49	877.3589625	80	50		820	97.73135288	3	52	30.13538563	4	53		820	30.12098393	3	53	30.36584502	3	49		820	506.4409059	80	43	5.490534022	6	49		820	24.82021564	4	53	120	3	52		820	715.8880941	80	49	188.3264982	4	51		820	198.429511
821	2070.484214	80	49	634.4731007	80	48		821	183.6752874	4	51	60.29761979	7	52		821	35.6636281	3	53	117.0948884	5	50		821	34.25228916	3	53	-10.13700243	3	54		821	20	1	53	12.50115338	5	53		821	47.01776961	8	50	100	2	52		821	100
822	2223.402154	80	50	-37.53562362	15	49		822	97.73135288	3	52	18.20845344	3	54		822	20	1	49	88.22541258	4	50		822	20	1	49	66.5606686	6	50		822	31.94906601	3	53	43.93961452	6	53		822	136.9821425	10	51	3740.413227	80	54		822	89.39967314
823	-75.57972014	46	49	332.2080229	80	48		823	5.56268051	6	49	3735.114991	80	51		823	100	2	50	-789.5006966	80	9		823	100	2	50	-9.483295915	6	54		823	92.50537131	3	50	83.94754902	4	52		823	-13.12142229	8	53	200	2	51		823	93.01219982
824	1264.284989	80	49	62.70889939	32	49		824	34.79942724	3	49	40	2	49		824	88.10017621	4	50	100	2	52		824	172.896248	6	51	116.1608639	5	50		824	173.8943648	5	51	10.22819403	6	53		824	3731.595916	80	51	2626.98657	80	53		824	93.01219982
825	-74.82946797	19	49	38.42951102	3	49		825	12.50115338	5	53	5.490534022	6	49		825	40	2	49	40	2	49		825	-1.791546557	2	54	-243.8538414	80	44		825	91.68666852	4	50	193.1454673	3	51		825	99.56395877	6	52	48.53670271	8	52		825	181.5202256
826	2130.017281	80	50	1086.519372	80	49		826	40	2	49	24.82021564	4	53		826	97.73135288	3	52	96.37743216	3	52		826	83.94754902	4	52	543.5493404	80	43		826	73.95926679	5	52	40	2	53		826	146.8509012	9	51	76.95752258	5	50		826	2742.505371
827	2336.451835	80	49	22.90300725	7	49		827	177.4907511	5	51	-593.1893899	80	59		827	40	2	53	50	1	52		827	-16.69511589	4	48	50	1	52		827	183.3689788	4	51	167.5054541	6	51		827	94.79942724	3	50	61.24213162	7	50		827	76.72617315
828	1772.708899	80	50	2339.942	80	49		828	82.82329423	5	52	83.05155726	4	52		828	196.3479112	3	51	90.08865486	3	52		828	200	2	51	64.01109865	6	52		828	10.22819403	6	53	38.42951102	3	53		828	87.31817222	4	52	87.31817222	4	52		828	102.8621503
829	1264.284989	80	49	2223.402154	80	50		829	183.3689788	4	51	100	2	52		829	95.5948049	3	50	35.6636281	3	53		829	93.69600685	3	50	22.33389634	4	53		829	183.6752874	4	51	73.26877177	5	52		829	196.3774322	3	51	3844.985621	80	51		829	64.07431709
830	1084.474922	80	49	246.4143218	11	49		830	100	2	50	-593.1893899	80	59		830	97.99066166	3	50	100	2	52		830	100	2	50	-14.00104137	4	48		830	53.22893826	5	53	93.69600685	3	50		830	164.7395275	7	51	100	2	52		830	193.457774
831	1414.097017	80	50	17.15529641	8	49		831	92.04106025	4	52	196.3479112	3	51		831	187.6351522	4	51	180.4739038	5	51		831	167.5054541	6	51	173.3836128	5	51		831	93.69600685	3	50	5.225333008	7	53		831	-36.15624579	6	54	100	2	52		831	166.4957322
832	994.5466662	80	49	130.484214	25	49		832	83.05155726	4	52	193.0121998	3	51		832	100	1	51	82.12603534	5	52		832	100	1	51	73.26877177	5	52		832	23.92004504	8	53	173.8943648	5	51		832	66.98656976	6	50	25.82235957	4	53		832	100
833	1683.159032	80	50	-307.2661932	80	48		833	57.53159427	8	52	695.1484626	80	53		833	30.12098393	3	53	197.2783732	3	51		833	506.4409059	80	43	193.0121998	3	51		833	24.87537309	5	53	92.58462436	3	52		833	186.1673541	5	51	148.4213902	8	51		833	191.0532927
834	1716.210617	80	49	-46.59784577	16	49		834	86.51281779	5	52	12.50115338	5	53		834	82.59771054	5	52	100	2	52		834	73.95926679	5	52	89.13993659	4	52		834	173.3836128	5	51	102.3338963	5	52		834	3857.865076	80	54	3857.865076	80	54		834	23.11444452
835	2218.869485	80	50	-303.3493863	42	49		835	183.3689788	4	51	24.82021564	4	53		835	97.73135288	3	52	95.5948049	3	50		835	100	2	52	100	2	50		835	4.853917736	6	53	58.42951102	4	53		835	52.85390992	8	52	37.14721241	9	50		835	160.873766
836	10.61307036	9	49	-25.83993967	41	49		836	187.4617039	4	51	20	1	49		836	82.59771054	5	52	88.19828578	4	52		836	1675.354677	80	52	65.44434831	7	52		836	163.4094172	6	51	193.1454673	3	51		836	692.7719338	80	55	40	2	53		836	75.54069389
837	2398.27368	80	50	36.1608639	4	49		837	32.14303817	3	49	87.31434066	4	52		837	87.26010085	5	50	20	1	53		837	-6.333739488	10	49	20	1	53		837	93.45777395	3	52	65.44434831	7	52		837	40	2	53	178.3057696	5	51		837	75.54069389
838	-263.6437104	38	49	1443.985064	80	49		838	96.37743216	3	52	93.69600685	3	50		838	190.4238405	4	51	190.4238405	4	51		838	193.6262844	4	51	29.78714831	6	49		838	60.29761979	7	52	20	1	53		838	144.9630965	9	51	100	2	50		838	190.5725492
839	-243.694259	36	49	-65.31924303	18	49		839	40	2	53	5.56268051	6	49		839	87.26010085	5	50	-798.8237616	80	16		839	-266.0984688	80	44	75.22210401	6	52		839	38.42951102	3	53	138.429511	5	52		839	199.1042267	3	51	1.85337129	7	53		839	116.3479112
840	994.5466662	80	49	292.8227193	80	48		840	77.2113255	6	52	50	1	52		840	40	2	53	97.73135288	3	52		840	40	2	49	34.25228916	3	53		840	81.65139792	9	52	50	1	50		840	188.3264982	4	51	3621.766996	80	54		840	100
841	1324.232499	80	50	168.1709773	21	49		841	173.8943648	5	51	96.37743216	3	52		841	95.5948049	3	50	97.73135288	3	52		841	82.74012223	4	50	92.58462436	3	52		841	84.3139828	4	50	73.95926679	5	52		841	641.6878874	80	49	108.8532825	5	52		841	176.3246528
842	1324.232499	80	50	-303.3493863	42	49		842	77.60104303	5	52	163.4094172	6	51		842	83.22119005	6	50	32.68180018	4	53		842	15.41809545	5	49	34.09313912	4	49		842	96.1608639	4	52	100	1	51		842	49.71136345	8	52	183.9856783	5	51		842	106.6005366
843	1981.234889	80	49	654.075467	80	49		843	50	1	52	92.58462436	3	52		843	95.5948049	3	50	100	2	50		843	82.74012223	4	50	86.53258275	4	50		843	23.99219153	8	53	39.10422672	3	53		843	25.82235957	4	53	198.429511	3	51		843	198.429511
844	-205.4533338	50	49	2800	80	50		844	82.74012223	4	50	10.22819403	6	53		844	30.36584502	3	49	82.59771054	5	52		844	85.49053402	7	50	73.95926679	5	52		844	116.1608639	5	52	58.42951102	4	53		844	715.8880941	80	49	3964.169069	80	51		844	79.56488561
845	2510.312178	80	49	-123.8630868	24	49		845	84.3139828	4	50	177.4907511	5	51		845	197.2783732	3	51	35.6636281	3	53		845	183.6752874	4	51	22.33389634	4	53		845	92.58462436	3	52	22.33389634	4	53		845	68.25644454	6	52	11.84654302	6	53		845	185.8128244
846	-303.3493863	42	49	1054.509155	80	50		846	92.04106025	4	52	173.3836128	5	51		846	39.10422672	3	49	732.0073076	80	54		846	25.17026525	4	49	-6.992119313	3	54		846	92.58462436	3	52	23.99219153	8	53		846	91.13612895	4	52	50	1	52		846	200
847	2510.61307	80	49	2164.11283	80	49		847	-1.570488982	1	48	197.2783732	3	51		847	30.12098393	3	53	96.37743216	3	52		847	506.4409059	80	43	83.05155726	4	52		847	95.5948049	3	50	50.57254919	5	53		847	52.85390992	8	52	100	2	50		847	176.3246528
848	-105.4533338	49	49	1596.243797	80	50		848	92.50537131	3	50	176.9519017	6	51		848	97.99066166	3	50	107.4607334	6	50		848	84.3139828	4	50	-16.30101253	7	54		848	4.853917736	6	53	73.95926679	5	52		848	-36.15624579	6	54	100	2	52		848	100
849	1354.16006	80	49	2307.388743	80	50		849	40	2	49	100	1	51		849	88.22541258	4	50	79.03795407	5	50		849	66.5606686	6	50	72.74764736	5	50		849	100	2	50	40	2	53		849	41.89718125	9	50	163.2647309	7	51		849	93.14546728
850	1176.408121	80	49	-20.05800007	13	49		850	100	2	50	245.5948049	4	51		850	97.99066166	3	50	32.68180018	4	53		850	92.50537131	3	50	-21.35167377	4	48		850	79.22859144	5	52	10.22819403	6	53		850	96.3479112	3	52	95.6636281	3	52		850	199.1042267
851	1446.260701	80	49	2730.750694	80	50		851	50	1	52	3683.968273	80	46		851	97.73135288	3	52	30.12098393	3	53		851	1738.310958	80	42	4.853917736	6	53		851	72.74764736	5	50	89.13993659	4	52		851	2716.467748	80	53	2747.731353	80	53		851	93.14546728
852	32.5087751	5	49	234.5820862	13	49		852	73.95926679	5	52	64.01109865	6	52		852	97.99066166	3	50	96.37743216	3	52		852	92.50537131	3	50	83.05155726	4	52		852	58.42951102	4	53	86.53258275	4	50		852	76.95752258	5	50	611.7147613	80	55		852	164.0669346
853	-28.64941637	14	49	1533.714583	80	49		853	-21.35167377	4	48	200	2	51		853	40	2	53	187.6351522	4	51		853	545.9371086	80	43	167.5054541	6	51		853	62.83309392	6	50	100	2	52		853	80.64523155	5	50	-8.63559883	8	53		853	95.76625228
854	1326.305741	80	50	1086.519372	80	49		854	-719.1844342	80	74	69.82174045	6	50		854	20	1	53	755.4306872	80	49		854	570.0915665	80	53	-16.30101253	7	54		854	43.93961452	6	53	101.6709674	7	52		854	40	2	53	58.47365906	7	52		854	79.56488561
855	2880	80	50	101.5671542	28	49		855	67.4591557	7	52	-29.60007801	5	54		855	200	2	51	189.360111	4	51		855	200	2	51	-9.06171388	4	48		855	33.96851681	7	53	91.68666852	4	50		855	133.5468175	10	51	69.6849427	6	52		855	161.7917926
856	-84.47268898	20	49	2648.10358	80	50		856	188.463818	4	51	86.53258275	4	50		856	91.18912683	4	52	97.09488839	4	50		856	79.22859144	5	52	25.17026525	4	49		856	52.90126855	5	53	79.89896502	5	52		856	200	2	51	50	1	52		856	89.1620773
857	-203.7486782	32	49	32.5087751	5	49		857	34.79942724	3	49	97.73135288	3	52		857	97.73135288	3	52	764.1690689	80	54		857	92.58462436	3	52	-18.66748174	6	48		857	66.5606686	6	50	93.69600685	3	50		857	16.35217973	5	53	76.95752258	5	50		857	65.66296344
858	2070.484214	80	49	-11.72632034	12	49		858	-1.570488982	1	48	6.795821989	6	53		858	95.5948049	3	50	40	2	53		858	82.74012223	4	50	-16.69511589	4	48		858	4.853917736	6	53	190.4238405	4	51		858	21.68133055	5	53	-45.98516639	7	54		858	2605.868141
859	259.1042267	7	49	-65.60995635	45	49		859	5.56268051	6	49	100	2	52		859	90.01575401	3	50	86.21278085	4	50		859	62.83309392	6	50	65.41654535	7	50		859	50	1	50	43.59977627	6	53		859	40	2	53	3734.35504	80	54		859	80.03003612
860	-46.59784577	16	49	2726.160864	80	50		860	15.53900579	5	49	97.99066166	3	50		860	181.6092853	5	51	40	2	49		860	173.8943648	5	51	75.18417248	7	52		860	60.29761979	7	52	181.6092853	5	51		860	3964.169069	80	54	618.5083915	80	55		860	2800
861	52.93995444	33	49	-105.4533338	49	49		861	73.26877177	5	52	196.3479112	3	51		861	34.79942724	3	49	90.01575401	3	50		861	102.3082506	5	50	62.83309392	6	50		861	95.5948049	3	50	83.05155726	4	52		861	-778.5357184	80	3	31.42779211	10	53		861	93.34549957
862	1236.35629	80	50	322.7502807	80	49		862	100	2	50	5.56268051	6	49		862	30.12098393	3	53	24.35012044	5	53		862	-42.13820158	7	54	-262.0346782	80	44		862	73.36953537	6	50	171.9295816	6	51		862	58.47365906	7	52	2507.147212	80	50		862	120
863	2398.27368	80	50	20	1	49		863	178.7841143	5	51	764.1690689	80	49		863	91.68666852	4	50	83.03727055	5	50		863	189.9333778	5	51	74.54503785	5	50		863	181.6092853	5	51	183.6752874	4	51		863	3615.277779	80	54	163.2647309	7	51		863	74.01127343
864	-562.1383695	50	49	1056.650614	80	50		864	100	2	52	83.05155726	4	52		864	29.26943919	4	49	100	2	50		864	-36.22886605	6	54	86.53258275	4	50		864	100	1	51	79.89896502	5	52		864	76.03340587	8	52	163.2647309	7	51		864	93.14546728
865	2339.942	80	49	-88.83668215	80	48		865	79.67352852	5	50	-1.570488982	1	48		865	30.36584502	3	49	97.99066166	3	50		865	5.490534022	6	49	100	2	50		865	91.68666852	4	50	40	2	49		865	-13.12142229	8	53	16.35217973	5	53		865	2800
866	90	3	49	-243.694259	36	49		866	57.53159427	8	52	15.41809545	5	49		866	38.42951102	3	53	91.68666852	4	50		866	31.94906601	3	53	-4.018676672	2	55		866	82.74012223	4	50	5.225333008	7	53		866	-16.91009494	4	54	715.8880941	80	49		866	100
867	2726.160864	80	50	-105.4533338	49	49		867	82.74012223	4	50	183.6752874	4	51		867	32.68180018	4	53	189.360111	4	51		867	20.21881522	5	49	177.4907511	5	51		867	79.22859144	5	52	113.8476065	8	52		867	90.7435527	4	50	3612.715258	80	51		867	100
868	2880	80	49	-205.4533338	50	49		868	57.53159427	8	52	109.2379266	6	50		868	190.4238405	4	51	35.6636281	3	53		868	175.1320255	6	51	40	2	53		868	74.54503785	5	50	23.99219153	8	53		868	77.93614817	5	52	-3.193860856	7	53		868	69.57241074
869	2592.903007	80	49	-11.72632034	12	49		869	4.853917736	6	53	100	2	52		869	30.12098393	3	53	97.73135288	3	52		869	506.4409059	80	43	83.94754902	4	52		869	173.8943648	5	51	193.1454673	3	51		869	144.9630965	9	51	37.73135288	3	53		869	105.7372051
870	254.3732616	9	49	-283.5660742	40	49		870	197.2783732	3	51	93.69600685	3	50		870	100	2	50	190.0290472	3	51		870	95.5948049	3	50	163.4094172	6	51		870	73.26877177	5	52	190.4238405	4	51		870	62.70569799	7	52	79.56395877	5	52		870	95.76625228
871	1146.433926	80	50	40	2	49		871	87.31434066	4	52	-696.8625707	80	73		871	88.96205651	4	52	38.42951102	3	53		871	75.33239591	6	52	-243.8538414	80	54		871	12.50115338	5	53	89.13993659	4	52		871	618.5083915	80	55	603.8506975	80	49		871	97.99066166
872	874.5466662	80	50	-223.7212938	34	49		872	200	2	51	3741.243824	80	46		872	181.6092853	5	51	83.03727055	5	50		872	173.8943648	5	51	74.54503785	5	50		872	66.5606686	6	50	20.21881522	5	53		872	179.0250059	5	51	191.887285	4	51		872	2745.663628
873	1955.927274	80	50	-11.72632034	12	49		873	34.25228916	3	53	178.7841143	5	51		873	91.18912683	4	52	24.35012044	5	53		873	79.22859144	5	52	14.82704392	5	53		873	15.16228935	6	53	38.42951102	3	53		873	656.103011	80	55	-8.095539705	3	54		873	120
874	-105.4533338	49	49	475.2482189	80	49		874	89.3412637	4	50	22.30825064	4	49		874	91.68666852	4	50	30.12098393	3	53		874	93.58546656	4	50	506.4409059	80	43		874	33.84760647	7	53	173.3836128	5	51		874	3862.59858	80	54	2744.471758	80	53		874	2800
875	966.9066544	80	50	-223.7212938	34	49		875	20	1	49	178.7841143	5	51		875	32.68180018	4	53	111.8943156	6	50		875	549.9324164	80	43	-234.2538117	80	45		875	38.42951102	3	53	95.5948049	3	50		875	56.99409489	7	50	86.46774751	4	50		875	120
876	1536.251322	80	49	-35.7675011	42	49		876	200	2	51	3853.916448	80	46		876	17.65314167	5	49	97.09488839	4	50		876	92.30825064	6	50	105.1702653	5	50		876	40	2	49	97.73135288	3	52		876	41.42779211	9	50	105.6608729	5	52		876	5.784257853
877	817.593327	80	49	-323.0933456	44	49		877	-1.570488982	1	48	1779.233311	80	52		877	50	1	52	40	2	49		877	50	1	52	81.1049084	5	50		877	72.74764736	5	50	100	2	52		877	-3.193860856	7	53	86.46774751	4	50		877	69.57241074
878	1326.305741	80	50	-303.3493863	42	49		878	83.05155726	4	52	73.26877177	5	52		878	91.56664592	5	50	50	1	52		878	-255.7371062	80	44	50	1	52		878	193.1454673	3	51	73.26877177	5	52		878	40	2	53	3606.304793	80	51		878	193.457774
879	2880	80	50	40	2	49		879	100	2	52	-3.140977963	2	48		879	82.59771054	5	52	189.360111	4	51		879	1675.354677	80	52	-27.91887395	6	48		879	34.25228916	3	53	173.8943648	5	51		879	94.79942724	3	50	-18.10281875	9	53		879	69.57241074
880	874.5466662	80	50	-462.1383695	49	49		880	-719.1844342	80	64	93.69600685	3	50		880	100	2	50	88.10017621	4	50		880	95.5948049	3	50	172.896248	6	51		880	34.25228916	3	53	73.36953537	6	50		880	196.3774322	3	51	199.1042267	3	51		880	89.39967314
881	2880	80	49	-75.57972014	46	49		881	66.5606686	6	50	737.1804407	80	53		881	97.99066166	3	50	100	2	50		881	100	2	50	100	2	50		881	33.84760647	7	53	18.39492808	5	53		881	56.18687757	10	52	183.9856783	5	51		881	2712.86215
882	1084.474922	80	49	-243.694259	36	49		882	77.2113255	6	52	-10.13700243	3	54		882	40	2	53	82.12603534	5	52		882	-11.4726577	3	48	73.26877177	5	52		882	93.45777395	3	52	40	2	53		882	188.3264982	4	51	159.5763481	7	51		882	181.5202256
883	1533.714583	80	49	149.487461	23	49		883	34.79942724	3	49	6.795821989	6	53		883	97.99066166	3	50	200	2	51		883	92.50537131	3	50	196.3479112	3	51		883	190.4238405	4	51	24.87537309	5	53		883	100	2	52	6.638882104	6	53		883	97.73135288
884	-65.60995635	45	49	246.4143218	11	49		884	93.69600685	3	50	40	2	49		884	50	1	50	88.96205651	4	52		884	50	1	50	-26.93625121	5	47		884	40.73776166	6	53	22.33389634	4	53		884	79.69666047	8	52	176.7352806	6	51		884	2742.505371
885	1802.461069	80	49	-113.9517417	23	49		885	100	2	50	-0.895773278	1	54		885	26.23155458	4	53	97.99066166	3	50		885	90.22819403	7	50	-0.895773278	1	54		885	92.58462436	3	52	108.3039021	6	52		885	719.6264666	80	49	58.47365906	7	52		885	160.873766
886	1326.305741	80	50	-362.1383695	48	49		886	24.82021564	4	53	200	2	51		886	88.10017621	4	50	50	1	52		886	95.5948049	3	50	543.5493404	80	43		886	22.30825064	4	49	50	1	52		886	173.2358286	6	51	58.47365906	7	52		886	100
887	1866.136913	80	50	659.0472041	80	48		887	86.51281779	5	52	10.22819403	6	53		887	100	2	52	40	2	49		887	38.42951102	3	49	-10.13700243	3	54		887	84.3139828	4	50	64.01109865	6	52		887	114.2522892	4	52	96.01765186	6	52		887	166.4957322
888	168.1709773	21	49	684.7949149	80	49		888	82.74012223	4	50	32.14303817	3	49		888	90.08865486	3	52	180.4739038	5	51		888	145.0055312	10	51	173.3836128	5	51		888	83.94754902	4	52	196.3479112	3	51		888	2800	80	53	3960.659647	80	51		888	37.27837321
889	240.8860794	12	49	1503.862795	80	50		889	87.31434066	4	52	10.35149162	4	54		889	40	2	53	100	2	52		889	24.87537309	5	49	97.73135288	3	52		889	91.68666852	4	50	190.4238405	4	51		889	-3.193860856	7	53	618.5083915	80	55		889	100
890	2336.451835	80	49	2800	80	50		890	96.37743216	3	52	4.853917736	6	53		890	97.99066166	3	50	82.59771054	5	52		890	92.50537131	3	50	73.95926679	5	52		890	162.0518512	7	51	100	2	52		890	77.93614817	5	52	3964.169069	80	51		890	83.50197489
891	2807.094888	80	50	874.5466662	80	50		891	-31.34229495	5	48	40	2	53		891	88.22541258	4	50	91.18912683	4	52		891	66.5606686	6	50	94.10878504	4	52		891	30.73776166	7	53	171.9295816	6	51		891	50	1	50	100	2	50		891	199.1042267
892	-283.5660742	40	49	-84.47268898	20	49		892	50	1	50	23.24972666	5	53		892	196.3479112	3	51	20	1	49		892	200	2	51	20	1	49		892	83.05155726	4	52	113.9685168	8	52		892	-36.15624579	6	54	100	2	50		892	199.1042267
893	13.71458279	37	49	227.7275535	14	49		893	193.1454673	3	51	10.22819403	6	53		893	97.99066166	3	50	197.2783732	3	51		893	84.3139828	4	50	200	2	51		893	24.87537309	5	53	200	2	51		893	40	2	53	618.5083915	80	55		893	85.25399152
894	2510.61307	80	49	2829.104227	80	49		894	34.25228916	3	53	73.95926679	5	52		894	32.68180018	4	53	50	1	50		894	-7.477349867	3	48	50	1	50		894	38.42951102	3	53	70.18566739	6	52		894	142.4301683	10	51	618.5083915	80	55		894	50
895	-37.53562362	15	49	596.8953529	80	48		895	32.14303817	3	49	87.31434066	4	52		895	32.68180018	4	53	82.12603534	5	52		895	-21.35167377	4	48	73.26877177	5	52		895	82.74012223	4	50	30.73776166	7	53		895	3629.225346	80	54	182.1053044	6	51		895	171.739303
896	-104.0727256	22	49	-283.5660742	40	49		896	97.73135288	3	52	32.14303817	3	49		896	30.12098393	3	53	20	1	53		896	506.4409059	80	43	20	1	53		896	100	2	52	25.5101035	4	49		896	25.82235957	4	53	3964.169069	80	54		896	2800
897	1086.519372	80	49	-95.4908445	48	49		897	200	2	51	83.94754902	4	52		897	23.46403416	5	53	190.4238405	4	51		897	12.50115338	5	53	175.1320255	6	51		897	79.22859144	5	52	97.73135288	3	52		897	176.7352806	6	51	100	2	50		897	166.4957322
898	195.26639	18	49	513.8571831	80	49		898	79.22859144	5	52	-706.6441465	80	63		898	100	2	50	200	2	51		898	95.5948049	3	50	82.54308206	6	52		898	5.225333008	7	53	91.57895935	8	52		898	-55.93267677	8	54	20	1	53		898	-789.6445756
899	2726.160864	80	50	2336.451835	80	49		899	79.67352852	5	50	178.7841143	5	51		899	181.6092853	5	51	32.68180018	4	53		899	173.8943648	5	51	-3.140977963	2	48		899	69.24659702	6	52	102.3338963	5	52		899	108.8532825	5	52	132.6510442	11	51		899	2684.978719
900	-45.71501148	43	49	2040.869044	80	50		900	89.3412637	4	50	3740.00474	80	51		900	100	2	52	91.18912683	4	52		900	85.04569354	5	52	94.10878504	4	52		900	72.74764736	5	50	11.29569527	6	53		900	80.64523155	5	50	61.24213162	7	50		900	194.6990316
901	2510.312178	80	49	737.1804407	80	49		901	62.83309392	6	50	83.94754902	4	52		901	95.5948049	3	50	196.3479112	3	51		901	82.74012223	4	50	193.1454673	3	51		901	40	2	53	50	1	50		901	100	2	52	51.36440117	8	50		901	87.0690449
902	-342.6410375	46	49	1234.326653	80	50		902	100	1	51	50	1	50		902	38.42951102	3	53	190.4238405	4	51		902	570.0915665	80	43	175.1320255	6	51		902	23.92004504	8	53	20.21881522	5	53		902	159.5763481	7	51	3612.715258	80	51		902	200
903	-205.4533338	50	49	-6.014935726	39	49		903	173.8943648	5	51	40	2	49		903	50	1	52	90.01575401	3	50		903	50	1	52	-793.1642755	80	10		903	94.82704392	6	52	30.73776166	7	53		903	89.86299757	4	50	120	3	52		903	74.01127343
904	-104.0727256	22	49	331.1167481	80	48		904	100	2	50	5.56268051	6	49		904	100	2	50	90.01575401	3	50		904	-260.8255403	80	55	62.83309392	6	50		904	79.89896502	5	52	84.3139828	4	50		904	100	2	50	88.85328252	4	52		904	193.6960069
905	1951.567154	80	50	1596.243797	80	50		905	57.53159427	8	52	200	2	51		905	88.19828578	4	52	38.42951102	3	53		905	-36.82429881	6	47	84.47349623	6	52		905	92.58462436	3	52	40.73776166	6	53		905	158.4090584	7	51	166.8239354	7	51		905	105.7372051
906	186.4518348	19	49	-562.1383695	50	49		906	73.95926679	5	52	14.82704392	5	53		906	26.94246542	4	49	38.42951102	3	53		906	-26.25254077	5	54	570.0915665	80	43		906	100	2	52	101.6709674	7	52		906	3853.39134	80	54	56.18687757	10	52		906	73.50880316
907	-193.7486782	31	49	140.1844945	80	48		907	92.50537131	3	50	15.53900579	5	49		907	117.0948884	5	50	100	2	50		907	-243.8538414	80	44	182.880494	5	51		907	91.68666852	4	50	100	2	52		907	69.71136345	9	52	77.93614817	5	52		907	2745.663628
908	1985.762062	80	49	1623.376246	80	49		908	40	2	53	12.50115338	5	53		908	97.99066166	3	50	100	2	52		908	84.3139828	4	50	-3.140977963	2	48		908	183.6752874	4	51	40.73776166	6	53		908	52.85390992	8	52	71.01107657	6	50		908	120
909	240	5	49	-65.60995635	45	49		909	95.5948049	3	50	12.50115338	5	53		909	28.81434135	4	53	38.42951102	3	53		909	512.560032	80	53	567.7883433	80	53		909	79.22859144	5	52	22.30825064	4	49		909	86.6388821	7	50	100	2	50		909	120
910	1536.251322	80	49	2130.017281	80	50		910	163.4094172	6	51	38.42951102	3	53		910	97.99066166	3	50	35.6636281	3	53		910	84.3139828	4	50	34.25228916	3	53		910	64.01109865	6	52	40	2	53		910	159.5763481	7	51	100	2	52		910	164.0669346
911	246.4143218	11	49	-65.31924303	18	49		911	100	2	50	5.56268051	6	49		911	186.8777314	4	51	196.3479112	3	51		911	165.2542951	7	51	76.82675275	5	52		911	12.50115338	5	53	11.29569527	6	53		911	611.7147613	80	55	3740.413227	80	54		911	107.7564949
912	1533.714583	80	49	28.10358	6	49		912	173.3836128	5	51	-6.992119313	3	54		912	100	2	50	100	1	51		912	1632.007257	80	42	100	1	51		912	64.01109865	6	52	113.9685168	8	52		912	69.6849427	6	52	2537.01777	80	53		912	200
913	2040.869044	80	50	186.4518348	19	49		913	40	2	49	1781.504405	80	47		913	97.73135288	3	52	24.35012044	5	53		913	83.94754902	4	52	536.4140321	80	53		913	85.04569354	5	52	79.22859144	5	52		913	188.3264982	4	51	149.6883005	8	51		913	166.4957322
914	1712.939954	80	49	32.5087751	5	49		914	-11.4726577	3	48	10.22819403	6	53		914	196.3479112	3	51	24.35012044	5	53		914	200	2	51	536.4140321	80	53		914	66.5606686	6	50	34.09313912	4	53		914	80.64523155	5	50	200	2	51		914	2656.920833
915	2159.487461	80	49	-20.05800007	13	49		915	-1.570488982	1	48	67.71299543	6	52		915	40	2	53	82.12603534	5	52		915	40	2	53	73.26877177	5	52		915	83.05155726	4	52	83.94754902	4	52		915	68.25644454	6	52	3739.196444	80	51		915	63.53247788
916	-11.72632034	12	49	-163.782555	28	49		916	32.14303817	3	49	173.8943648	5	51		916	91.18912683	4	52	34.79942724	3	49		916	1742.584537	80	52	40	2	49		916	33.84760647	7	53	38.42951102	3	53		916	89.6849427	7	52	66.06027969	9	52		916	76.72617315
917	2510.312178	80	49	1354.16006	80	49		917	86.53258275	4	50	-11.4726577	3	48		917	100	2	50	26.94246542	4	49		917	191.9427161	4	51	-257.0179168	80	54		917	38.42951102	3	53	100	2	50		917	116.3479112	4	52	114.4717575	4	50		917	100
918	2159.487461	80	49	-233.7065908	35	49		918	-719.1844342	80	64	3741.243824	80	46		918	88.96205651	4	52	30.36584502	3	49		918	1626.727806	80	42	5.490534022	6	49		918	181.6092853	5	51	72.74764736	5	50		918	100	1	51	66.98656976	6	50		918	185.9923879
919	-133.8340396	25	49	1084.474922	80	49		919	196.3479112	3	51	93.69600685	3	50		919	26.94246542	4	49	180.4739038	5	51		919	90.39423214	4	50	173.3836128	5	51		919	173.8943648	5	51	200	2	51		919	186.1673541	5	51	69.71136345	9	52		919	2745.663628
920	1324.232499	80	50	1234.326653	80	50		920	82.82329423	5	52	40	2	53		920	23.46403416	5	53	111.8943156	6	50		920	534.0881415	80	53	-223.2857378	80	44		920	100	2	50	73.95926679	5	52		920	3607.470699	80	51	52.85390992	8	52		920	69.57241074
921	1443.985064	80	49	90	3	49		921	57.53159427	8	52	-0.895773278	1	54		921	40	2	49	189.360111	4	51		921	95.5948049	3	50	-8.189383036	3	47		921	50	1	52	40	2	53		921	3629.225346	80	54	3501.298979	80	51		921	181.5202256
922	2567.155296	80	50	2730.750694	80	50		922	100	1	51	66.5606686	6	50		922	189.360111	4	51	86.86720722	4	52		922	177.4907511	5	51	-789.8721694	80	7		922	193.1454673	3	51	190.4238405	4	51		922	685.7181807	80	49	68.25644454	6	52		922	97.73135288
923	2252.464376	80	49	1985.762062	80	49		923	-719.1844342	80	64	1909.254115	80	47		923	40	2	53	26.94246542	4	49		923	-16.69511589	4	48	71.13381069	6	50		923	79.89896502	5	52	4.853917736	6	53		923	56.98656976	7	53	136.9821425	10	51		923	175.9014792
924	-332.8724698	45	49	627.0876668	80	48		924	32.14303817	3	49	97.73135288	3	52		924	196.3479112	3	51	196.3479112	3	51		924	183.3689788	4	51	183.3689788	4	51		924	162.0518512	7	51	70.18566739	6	52		924	3849.946294	80	51	97.73135288	3	50		924	85.25399152
925	-352.406673	47	49	212.2612439	16	49		925	84.3139828	4	50	1783.038007	80	47		925	100	2	50	196.3479112	3	51		925	95.5948049	3	50	76.82675275	5	52		925	171.9295816	6	51	173.3836128	5	51		925	97.27837321	3	50	715.8880941	80	49		925	75.54069389
926	-75.57972014	46	49	186.4518348	19	49		926	100	2	50	5.56268051	6	49		926	50	1	50	97.09488839	4	50		926	50	1	50	40	2	49		926	92.58462436	3	52	34.25228916	3	53		926	69.71136345	9	52	69.71136345	9	52		926	93.14546728
927	2800	80	50	-15.90298333	40	49		927	100	2	50	216.5606686	7	51		927	82.27732218	6	50	27.6126941	4	53		927	12.30825064	5	49	-26.40819963	5	48		927	50	1	52	30.75877085	4	53		927	86.46774751	4	50	50	1	50		927	83.41793814
928	-203.7486782	32	49	1174.390044	80	49		928	63.17325414	7	52	3746.032355	80	46		928	30.36584502	3	49	200	2	51		928	85.49053402	7	50	196.3479112	3	51		928	4.853917736	6	53	33.84760647	7	53		928	3964.169069	80	54	20	1	53		928	100
929	91.88745056	29	49	259.1042267	7	49		929	14.82704392	5	53	100	2	50		929	34.79942724	3	49	38.42951102	3	53		929	34.47175754	3	49	31.94906601	3	53		929	34.25228916	3	53	40	2	53		929	3607.470699	80	51	81.68133055	5	50		929	40
930	1716.210617	80	49	2423.915788	80	49		930	97.73135288	3	52	72.74764736	5	50		930	91.18912683	4	52	196.3479112	3	51		930	-23.91238652	5	48	193.1454673	3	51		930	38.42951102	3	53	92.50537131	3	50		930	3964.169069	80	54	41.42779211	9	50		930	82.90074189
931	1951.567154	80	50	-25.83993967	41	49		931	100	2	52	79.22859144	5	52		931	34.79942724	3	49	90.08865486	3	52		931	102.3082506	5	50	64.01109865	6	52		931	100	2	50	76.54833677	5	50		931	200	2	51	-55.93267677	8	54		931	199.1042267
932	2336.451835	80	49	845.918965	80	48		932	40	2	49	-32.18759789	5	55		932	196.3479112	3	51	82.59771054	5	52		932	183.3689788	4	51	1675.354677	80	52		932	76.54833677	5	50	30.75877085	4	53		932	87.31817222	4	52	68.25644454	6	52		932	97.73135288
933	1896.048258	80	49	671.7548156	80	48		933	69.82174045	6	50	79.22859144	5	52		933	30.12098393	3	53	79.03795407	5	50		933	506.4409059	80	43	72.74764736	5	50		933	116.1608639	5	52	23.92004504	8	53		933	199.1042267	3	51	146.8509012	9	51		933	59.59821513
934	1683.159032	80	50	1533.714583	80	49		934	40	2	53	12.30825064	5	49		934	91.18912683	4	52	28.81434135	4	53		934	17.65810246	6	49	5.225333008	7	53		934	83.94754902	4	52	82.74012223	4	50		934	156.8385694	8	51	6.638882104	6	53		934	100
935	1536.251322	80	49	659.0472041	80	48		935	32.14303817	3	49	670.5496127	80	48		935	100	2	50	200	2	51		935	32.5087751	5	49	187.4617039	4	51		935	24.87537309	5	53	102.3338963	5	52		935	146.8509012	9	51	719.6264666	80	49		935	190.5725492
936	2880	80	49	-46.59784577	16	49		936	77.60104303	5	52	1.154162119	7	53		936	25.49793496	4	49	82.12603534	5	52		936	-260.365454	80	54	73.26877177	5	52		936	22.33389634	4	53	193.0121998	3	51		936	80.64523155	5	50	173.2358286	6	51		936	69.57241074
937	-85.52507786	47	49	52.93995444	33	49		937	20	1	49	15.53900579	5	49		937	181.6092853	5	51	97.09488839	4	50		937	173.8943648	5	51	32.14303817	3	49		937	200	2	51	30.09783128	4	53		937	40	2	53	-26.44316204	5	54		937	-781.4854219
938	158.869485	22	49	-562.1383695	50	49		938	97.99066166	3	50	73.95926679	5	52		938	88.96205651	4	52	96.37743216	3	52		938	75.33239591	6	52	1677.904741	80	42		938	93.69600685	3	50	74.54503785	5	50		938	37.73135288	3	53	168.3944244	6	51		938	2657.877479
939	2307.388743	80	50	-307.2661932	80	48		939	92.58462436	3	52	100	2	50		939	50	1	52	33.57598426	4	49		939	50	1	52	-1.791546557	2	54		939	15.16228935	6	53	171.9295816	6	51		939	3748.06592	80	54	2744.471758	80	53		939	160.873766
940	517.8616305	80	50	1356.293409	80	49		940	178.7841143	5	51	700.6038479	80	54		940	95.5948049	3	50	100	2	52		940	82.74012223	4	50	100	2	52		940	100	2	50	77.9501681	6	52		940	40	2	53	200	2	51		940	193.457774
941	-84.47268898	20	49	-28.64941637	14	49		941	-719.1844342	80	64	173.8943648	5	51		941	97.99066166	3	50	97.99066166	3	50		941	84.3139828	4	50	-17.79515089	5	47		941	167.5054541	6	51	40.73776166	6	53		941	648.3601796	80	49	3735.317886	80	54		941	199.1042267
942	-3.86935851	11	49	-305.4533338	51	49		942	100	2	52	-1.791546557	2	54		942	97.73135288	3	52	190.0290472	3	51		942	100	2	52	163.4094172	6	51		942	100	1	51	83.03727055	5	50		942	679.6627951	80	49	719.6264666	80	49		942	74.97871943
943	246.4143218	11	49	1054.509155	80	50		943	100	2	50	183.3689788	4	51		943	27.6126941	4	53	20	1	53		943	-26.40819963	5	48	20	1	53		943	4.853917736	6	53	83.94754902	4	52		943	40	2	53	719.6264666	80	55		943	94.25228916
944	2482.261244	80	50	-187.2661932	80	49		944	173.3836128	5	51	14.82704392	5	53		944	40	2	53	39.10422672	3	49		944	-1.570488982	1	48	32.14303817	3	49		944	190.4238405	4	51	14.82704392	5	53		944	50	1	50	3734.35504	80	54		944	73.50880316
945	1354.16006	80	49	-293.4806276	41	49		945	100	2	50	100	2	52		945	34.79942724	3	49	117.0948884	5	50		945	40	2	49	-1.791546557	2	54		945	72.74764736	5	50	73.95926679	5	52		945	187.7378431	4	51	3852.802685	80	54		945	2630.247251
946	38.42951102	3	49	2594.582086	80	49		946	32.14303817	3	49	-0.895773278	1	54		946	40	2	53	95.5948049	3	50		946	40	2	49	100	2	50		946	100	2	50	43.59977627	6	53		946	138.5526315	9	51	16.35217973	5	53		946	116.3479112
947	177.3887433	20	49	1056.650614	80	50		947	167.5054541	6	51	177.4907511	5	51		947	97.09488839	4	50	97.99066166	3	50		947	20	1	49	84.3139828	4	50		947	100	2	50	31.94906601	3	53		947	187.7378431	4	51	87.27837321	4	53		947	59.59821513
948	-303.3493863	42	49	158.869485	22	49		948	50	1	52	234.3139828	5	51		948	91.68666852	4	50	102.5928233	7	50		948	26.09424167	7	49	-29.60007801	5	54		948	40.73776166	6	53	34.25228916	3	53		948	-8.095539705	3	54	1.85337129	7	53		948	80.03003612
949	1536.251322	80	49	207.7766095	80	49		949	34.25228916	3	53	5.56268051	6	49		949	50	1	52	86.21278085	4	50		949	1738.310958	80	52	161.7644566	8	51		949	84.3139828	4	50	20	1	53		949	69.71136345	9	52	719.6264666	80	55		949	100
950	1086.519372	80	49	1686.217445	80	50		950	73.26877177	5	52	-590.1918908	80	59		950	82.59771054	5	52	96.37743216	3	52		950	73.95926679	5	52	27.71006311	4	53		950	23.99219153	8	53	74.54503785	5	50		950	179.0250059	5	51	88.85328252	4	52		950	93.14546728
951	2800	80	49	-45.71501148	43	49		951	83.94754902	4	52	73.95926679	5	52		951	32.68180018	4	53	91.56664592	5	50		951	-21.35167377	4	48	90.39423214	4	50		951	40	2	53	20.21881522	5	53		951	174.4526112	6	51	87.27837321	4	53		951	83.50197489
952	1176.408121	80	49	2075.170532	80	49		952	24.82021564	4	53	-1.570488982	1	48		952	40	2	49	95.5948049	3	50		952	-10.13700243	3	54	82.74012223	4	50		952	82.74012223	4	50	69.24659702	6	52		952	3853.39134	80	54	89.86299757	4	50		952	199.1042267
953	2829.104227	80	49	1414.097017	80	50		953	4.853917736	6	53	96.37743216	3	52		953	197.2783732	3	51	40	2	53		953	183.6752874	4	51	30.09783128	4	53		953	15.41809545	5	49	100	2	52		953	97.27837321	3	50	71.84654302	6	50		953	93.01219982
954	2248.170977	80	49	1503.862795	80	50		954	66.5606686	6	50	193.1454673	3	51		954	24.35012044	5	53	196.3479112	3	51		954	536.4140321	80	53	200	2	51		954	82.74012223	4	50	183.6752874	4	51		954	77.93614817	5	52	-8.095539705	3	54		954	156.0420993
955	-342.6410375	46	49	-35.7675011	42	49		955	-1.570488982	1	48	-706.6441465	80	73		955	200	2	51	90.08865486	3	52		955	82.54308206	6	52	64.01109865	6	52		955	5.490534022	6	49	38.42951102	3	53		955	158.4090584	7	51	158.4090584	7	51		955	198.429511
956	-223.7212938	34	49	177.3887433	20	49		956	177.4907511	5	51	50	1	50		956	91.68666852	4	50	97.99066166	3	50		956	93.58546656	4	50	100	2	50		956	183.6752874	4	51	97.73135288	3	52		956	40	2	53	199.1042267	3	51		956	89.64520579
957	2829.104227	80	49	-46.59784577	16	49		957	87.31434066	4	52	92.50537131	3	50		957	33.57598426	4	49	25.23052838	5	49		957	-243.8538414	80	54	15.41809545	5	49		957	193.0121998	3	51	92.50537131	3	50		957	25.82235957	4	53	159.5763481	7	51		957	193.457774
958	2829.104227	80	49	-223.7212938	34	49		958	72.74764736	5	50	73.11021049	6	52		958	196.3479112	3	51	190.4238405	4	51		958	183.3689788	4	51	72.86337842	7	52		958	100	2	52	103.920045	9	52		958	89.86299757	4	50	719.6264666	80	55		958	79.56488561
959	2070.484214	80	49	-74.82946797	19	49		959	86.53258275	4	50	727.3730928	80	54		959	79.03795407	5	50	90.08865486	3	52		959	72.74764736	5	50	64.01109865	6	52		959	200	2	51	83.03727055	5	50		959	49.71136345	8	52	20.64523155	5	53		959	2657.877479
960	1236.35629	80	50	684.7949149	80	49		960	197.2783732	3	51	100	1	51		960	190.0290472	3	51	40	2	53		960	-8000	80	1	38.42951102	3	53		960	171.9295816	6	51	20.21881522	5	53		960	71.01107657	6	50	100	1	51		960	120
961	2800	80	49	254.3732616	9	49		961	-31.34229495	5	48	3853.916448	80	46		961	200	2	51	190.4238405	4	51		961	200	2	51	193.6262844	4	51		961	66.5606686	6	50	190.4238405	4	51		961	719.6264666	80	55	143.3259416	9	51		961	100
962	82.17415293	30	49	-25.83993967	41	49		962	32.14303817	3	49	3853.916448	80	51		962	95.5948049	3	50	100	2	50		962	100	2	50	-21.65680028	5	47		962	92.50537131	3	50	97.73135288	3	52		962	71.84654302	6	50	169.3572707	6	51		962	120
963	1054.509155	80	50	-84.47268898	20	49		963	20	1	53	-1.791546557	2	54		963	190.4238405	4	51	83.22119005	6	50		963	175.1320255	6	51	15.41809545	5	49		963	196.3479112	3	51	163.4094172	6	51		963	143.3259416	9	51	61.24213162	7	50		963	2800
964	2223.402154	80	50	17.15529641	8	49		964	100	2	50	64.01109865	6	52		964	100	2	52	97.73135288	3	52		964	100	2	52	100	2	52		964	183.3689788	4	51	93.45777395	3	52		964	81.68133055	5	50	71.01107657	6	50		964	170.8219341
965	1686.217445	80	50	1086.519372	80	49		965	100	2	50	62.83309392	6	50		965	83.22119005	6	50	91.18912683	4	52		965	95.41809545	6	50	79.22859144	5	52		965	100	2	50	30.75877085	4	53		965	1.85337129	7	53	48.53670271	8	52		965	93.01219982
966	1985.762062	80	49	20	1	49		966	-1.570488982	1	48	93.45777395	3	52		966	91.68666852	4	50	96.37743216	3	52		966	75.26833342	6	50	100	2	52		966	82.74012223	4	50	93.69600685	3	50		966	-18.10281875	9	53	100	2	52		966	2630.247251
967	637.8616305	80	49	-243.694259	36	49		967	82.82329423	5	52	77.60104303	5	52		967	30.36584502	3	49	97.09488839	4	50		967	5.490534022	6	49	40	2	49		967	58.42951102	4	53	74.54503785	5	50		967	3606.304793	80	51	159.5763481	7	51		967	95.76625228
968	-94.23793806	21	49	-303.3493863	42	49		968	4.853917736	6	53	187.4617039	4	51		968	95.5948049	3	50	100	2	52		968	82.74012223	4	50	100	2	52		968	92.58462436	3	52	173.8943648	5	51		968	3616.544689	80	54	58.47365906	7	52		968	93.01219982
969	120.8690443	26	49	-104.0727256	22	49		969	74.54503785	5	50	79.22859144	5	52		969	95.5948049	3	50	100	2	50		969	93.69600685	3	50	86.53258275	4	50		969	38.42951102	3	53	22.33389634	4	53		969	51.36440117	8	50	158.4090584	7	51		969	89.39967314
970	2726.160864	80	50	2482.261244	80	50		970	40	2	53	-26.25254077	5	54		970	30.36584502	3	49	200	2	51		970	85.49053402	7	50	187.4617039	4	51		970	5.225333008	7	53	38.42951102	3	53		970	97.27837321	3	50	100	2	52		970	199.1042267
971	-45.71501148	43	49	38.42951102	3	49		971	83.05155726	4	52	-29.60007801	5	54		971	196.3479112	3	51	96.37743216	3	52		971	183.3689788	4	51	100	2	52		971	82.74012223	4	50	38.42951102	3	53		971	58.47365906	7	52	6.638882104	6	53		971	89.39967314
972	787.8616305	80	50	780.4351075	80	48		972	188.463818	4	51	79.67352852	5	50		972	96.37743216	3	52	91.56664592	5	50		972	83.05155726	4	52	-255.7371062	80	44		972	62.83309392	6	50	193.1454673	3	51		972	687.2966778	80	55	3844.985621	80	51		972	193.6960069
973	996.7800565	80	49	3.862794721	38	49		973	93.45777395	3	52	95.5948049	3	50		973	190.4238405	4	51	82.12603534	5	52		973	193.6262844	4	51	73.26877177	5	52		973	96.1608639	4	52	183.6752874	4	51		973	52.85390992	8	52	82.07303745	5	52		973	199.1042267
974	-362.1383695	48	49	62.70889939	32	49		974	173.8943648	5	51	79.22859144	5	52		974	100	2	52	27.6126941	4	53		974	85.04569354	5	52	-26.40819963	5	48		974	83.94754902	4	52	92.50537131	3	50		974	62.70569799	7	52	62.70569799	7	52		974	185.8128244
975	2594.582086	80	49	994.5466662	80	49		975	34.79942724	3	49	83.94754902	4	52		975	200	2	51	95.5948049	3	50		975	94.07926408	4	52	93.69600685	3	50		975	64.01109865	6	52	34.25228916	3	53		975	56.99409489	7	50	-778.5357184	80	3		975	2630.247251
976	724.5466662	80	49	140.1844945	80	48		976	73.11021049	6	52	40	2	49		976	35.6636281	3	53	40	2	53		976	570.0915665	80	53	-16.69511589	4	48		976	200	2	51	116.1608639	5	52		976	61.24213162	7	50	120	3	52		976	74.97871943
977	3.862794721	38	49	-55.67334729	44	49		977	77.2113255	6	52	3853.916448	80	46		977	100	2	50	200	2	51		977	84.9360686	5	50	187.4617039	4	51		977	62.83309392	6	50	100	2	52		977	149.6883005	8	51	88.85328252	4	52		977	198.429511
978	-65.31924303	18	49	1772.708899	80	50		978	-1.570488982	1	48	-627.4406879	80	60		978	20	1	49	-0.895773278	1	54		978	100	2	50	-0.895773278	1	54		978	167.5054541	6	51	97.73135288	3	52		978	146.8509012	9	51	120	3	52		978	117.2783732
979	2880	80	49	1626.229163	80	49		979	31.94906601	3	53	-1.791546557	2	54		979	200	2	51	34.79942724	3	49		979	196.3479112	3	51	34.47175754	3	49		979	33.96851681	7	53	20	1	49		979	-18.10281875	9	53	58.47365906	7	52		979	100
980	1866.136913	80	50	36.1608639	4	49		980	86.53258275	4	50	20.21881522	5	53		980	187.6351522	4	51	181.6092853	5	51		980	65.23680699	7	52	173.8943648	5	51		980	24.87537309	5	53	92.58462436	3	52		980	190.9915117	5	51	-3.193860856	7	53		980	83.50197489
981	1324.232499	80	50	1356.293409	80	49		981	97.99066166	3	50	93.45777395	3	52		981	180.4739038	5	51	38.42951102	3	53		981	173.3836128	5	51	570.0915665	80	43		981	5.490534022	6	49	84.3139828	4	50		981	20	1	53	198.429511	3	51		981	97.73135288
982	1626.229163	80	49	626.5105225	80	49		982	193.1454673	3	51	25.5101035	4	49		982	100	1	51	90.01575401	3	50		982	100	1	51	62.83309392	6	50		982	171.9295816	6	51	62.95668589	8	52		982	610.559394	80	49	3621.766996	80	54		982	84.96296542
983	90	3	49	-133.8340396	25	49		983	73.11021049	6	52	15.53900579	5	49		983	97.09488839	4	50	40	2	53		983	32.14303817	3	49	3.083826537	6	54		983	4.853917736	6	53	91.68666852	4	50		983	149.6883005	8	51	62.70569799	7	52		983	180.8073001
984	1446.260701	80	49	49.41884245	80	48		984	76.54833677	5	50	229.6735285	6	51		984	40	2	53	88.19828578	4	52		984	38.42951102	3	49	65.44434831	7	52		984	93.69600685	3	50	62.95668589	8	52		984	50	1	52	41.36440117	9	53		984	194.6990316
985	-20.05800007	13	49	2754.373262	80	49		985	100	2	50	193.0121998	3	51		985	197.2783732	3	51	20	1	53		985	200	2	51	20	1	53		985	70.18566739	6	52	138.429511	5	52		985	42.89557411	9	52	59.69666047	7	52		985	70.24725064
986	195.26639	18	49	-65.60995635	45	49		986	96.37743216	3	52	100	1	51		986	24.35012044	5	53	83.03727055	5	50		986	14.82704392	5	53	74.54503785	5	50		986	173.8943648	5	51	92.58462436	3	52		986	40	2	53	100	2	52		986	156.0420993
987	158.869485	22	49	808.4860415	80	49		987	177.4907511	5	51	14.82704392	5	53		987	91.56664592	5	50	83.22119005	6	50		987	-243.8538414	80	44	15.41809545	5	49		987	79.22859144	5	52	190.4238405	4	51		987	-16.91009494	4	54	66.98656976	6	50		987	103.1144445
988	2807.094888	80	50	17.15529641	8	49		988	93.45777395	3	52	5.490534022	6	49		988	95.5948049	3	50	26.23155458	4	53		988	93.69600685	3	50	-31.34229495	5	48		988	91.68666852	4	50	82.74012223	4	50		988	58.47365906	7	52	50	1	52		988	-789.6445756
989	-105.4533338	49	49	-213.7392993	33	49		989	72.74764736	5	50	-652.9885021	80	71		989	97.99066166	3	50	180.4739038	5	51		989	100	2	50	173.3836128	5	51		989	34.09313912	4	53	53.22893826	5	53		989	37.73135288	3	53	1.85337129	7	53		989	106.6005366
990	2423.915788	80	49	966.9066544	80	50		990	32.14303817	3	49	5.56268051	6	49		990	38.42951102	3	53	40	2	53		990	540.659493	80	43	-1.570488982	1	48		990	30.73776166	7	53	38.42951102	3	53		990	37.14721241	9	50	199.1042267	3	51		990	120
991	190	4	49	1951.567154	80	50		991	193.0121998	3	51	100	2	52		991	34.79942724	3	49	50	1	52		991	34.47175754	3	49	50	1	52		991	50	1	52	93.45777395	3	52		991	3852.802685	80	54	136.9821425	10	51		991	100
992	2075.170532	80	49	-11.72632034	12	49		992	200	2	51	50	1	50		992	95.5948049	3	50	96.37743216	3	52		992	82.74012223	4	50	83.05155726	4	52		992	21.12461587	5	53	100	2	52		992	132.6510442	11	51	96.3479112	3	52		992	100
993	1981.234889	80	49	1236.35629	80	50		993	4.853917736	6	53	168.9063839	6	51		993	100	2	52	88.19828578	4	52		993	-17.22295358	4	47	-37.69662965	7	48		993	73.95926679	5	52	34.25228916	3	53		993	169.3572707	6	51	3629.225346	80	54		993	50
994	2510.61307	80	49	207.7766095	80	49		994	73.26877177	5	52	27.6126941	4	53		994	40	2	53	28.81434135	4	53		994	-3.140977963	2	48	5.225333008	7	53		994	93.69600685	3	50	100	1	51		994	97.99066166	3	52	87.27837321	4	53		994	87.87747884
995	-193.7486782	31	49	517.8616305	80	50		995	93.69600685	3	50	5.490534022	6	49		995	26.23155458	4	53	189.360111	4	51		995	-31.34229495	5	48	196.3479112	3	51		995	100	2	50	79.89896502	5	52		995	173.2358286	6	51	50	1	52		995	5.784257853
996	1596.243797	80	50	408.812605	80	48		996	67.71299543	6	52	34.25228916	3	53		996	50	1	50	100	1	51		996	50	1	50	100	1	51		996	30.09783128	4	53	133.2289383	6	52		996	715.8880941	80	49	20	1	53		996	184.3945146
997	2650.886079	80	50	52.93995444	33	49		997	-11.4726577	3	48	69.82174045	6	50		997	50	1	52	90.01575401	3	50		997	50	1	52	62.83309392	6	50		997	92.50537131	3	50	15.16228935	6	53		997	20	1	53	198.429511	3	51		997	2627.877479
998	1446.260701	80	49	2807.094888	80	50		998	92.50537131	3	50	1837.060181	80	52		998	180.4739038	5	51	100	2	50		998	173.3836128	5	51	95.5948049	3	50		998	200	2	51	187.4617039	4	51		998	3964.169069	80	54	618.5083915	80	55		998	120
999	2650.886079	80	50	1174.390044	80	49		999	200	2	51	1909.254115	80	47		999	197.2783732	3	51	189.360111	4	51		999	200	2	51	196.3479112	3	51		999	30.75877085	4	53	114.2522892	4	52			999	110.0978313	5	50	82.74012223	4	50		999
	Test_rewards_train	Test_steps_train	Test_final_index_train	Test_rewards_test	Test_steps_test	Test_final_index_test	Test_rewards_test_new	Test_steps_test_new	Test_final_index_test_new			Test_rewards_train	Test_steps_train	Test_final_index_train	Test_rewards_test	Test_steps_test	Test_final_index_test			Test_rewards_train	Test_steps_train	Test_final_index_train	Test_rewards_test	Test_steps_test	Test_final_index_test			Test_rewards_train	Test_steps_train	Test_final_index_train	Test_rewards_test	Test_steps_test	Test_final_index_test			Test_rewards_train	Test_steps_train	Test_final_index_train	Test_rewards_test	Test_steps_test	Test_final_index_test
0	-798.8439083	80	24	-5.747710838	1	43	-782.6228388	80	82		0	-9.533067102	1	72	-6.987800183	1	41		0	11.96281455	7	53	-797.1412535	80	22		0	95.5948049	3	50	-797.5811033	80	93		0	34.09313912	4	49	-37.2402163	7	54
1	-5.200572756	1	44	-26.69305752	3	37	90.01575401	3	50		1	-19.85512286	2	89	-49.03403741	5	77		1	20.67174659	4	53	-9.71329763	1	77		1	189.360111	4	51	-791.0438081	80	87		1	92.58462436	3	52	39.10422672	3	53
2	-100	1	2	-19.91667161	2	91	-779.8433246	80	77		2	-19.97533634	2	15	-9.969763791	1	93		2	190.3202964	3	51	-798.8532112	80	18		2	703.7854529	80	53	-8000	80	1		2	18.77775524	6	53	-36.34515597	6	48
3	-19.93952758	2	93	-11.05648493	2	59	-9.834787532	1	29		3	-9.713083744	1	78	-16.66335947	2	38		3	73.1467851	6	50	-7639.32074	80	97		3	27.6126941	4	53	-8.591416293	1	37		3	22.33389634	4	53	4.666907232	7	53
4	-7.494628686	1	40	-796.9991477	80	96	474.2679558	80	49		4	-100	1	99	-6.542226049	1	42		4	180.4739038	5	51	-47.58902168	5	13		4	734.4145578	80	53	-7.494628686	1	40		4	5.225333008	7	49	-0.895773278	1	54
5	47.68134941	80	58	-795.8008306	80	90	-33.36985045	4	66		5	-209.7791241	3	1	30.66452964	3	75		5	79.03795407	5	50	-28.8295871	3	76		5	27.6126941	4	53	-28.90284902	3	71		5	73.26877177	5	52	14.64323251	6	53
6	-28.56980224	3	74	-788.5711362	80	87	-9.73169648	1	3		6	-9.945357717	1	94	-798.3797053	80	16		6	-14.94476205	9	53	245.8623978	80	52		6	43.20586381	9	52	-9.984245985	1	25		6	12.30825064	5	49	32.14303817	3	49
7	-9.779124114	1	6	-9.962489346	1	96	-19.70357614	2	85		7	-781.2508366	80	4	-9.752169799	1	79		7	91.18912683	4	52	-750.3827789	80	24		7	-114.8086152	80	44	-19.28644203	2	31		7	13.76190693	7	49	72.74764736	5	50
8	-45.1167361	6	45	-784.5669532	80	26	-782.4738081	80	81		8	-19.89633628	2	12	39.18027147	4	45		8	173.6910231	6	51	-798.6117999	80	21		8	96.37743216	3	52	200	2	51		8	23.47520456	6	49	13.76190693	7	49
9	-100	1	98	-2.268647119	1	47	-9.911345144	1	27		9	-9.768567774	1	5	-200	2	2		9	23.38429355	11	52	-797.8500945	80	13		9	196.3479112	3	51	-21.11234153	4	56		9	39.10422672	3	53	100	1	51
10	-46.88957103	8	47	-9.382024048	1	70	-7.856961826	1	39		10	-9.470179835	1	71	-13.06591066	3	43		10	180.5455558	5	51	-19.53049816	2	30		10	26.94246542	4	49	-9.879016066	1	28		10	40	2	53	32.53829605	5	49
11	-9.870557195	1	8	-44.06995197	5	92	-5.443253579	2	56		11	-9.66773518	1	75	-8000	80	2		11	100	2	50	-798.8180418	80	21		11	1848.38997	80	47	-149.0703682	6	89		11	64.01109865	6	52	15.87900273	7	53
12	-9.063091494	1	67	-11.05648493	2	59	-4398.838113	80	1		12	-2.009338336	1	55	-9.948168142	1	12		12	-116.2531456	80	44	-29.96106573	5	46		12	-86.05389989	80	53	-27.92484668	3	88		12	20	1	49	93.69600685	3	50
13	-49.18348896	5	90	-11.95225821	3	59	-8.050933995	1	63		13	-9.83274296	1	83	40	2	49		13	23.38429355	11	52	-138.1769247	80	69		13	200	2	51	-9.877730447	1	86		13	39.10422672	3	53	193.0121998	3	51
14	42.26794106	80	54	-22.52362067	3	61	-29.01517399	3	75		14	-799.3897608	80	20	-19.95265056	2	14		14	11.54564134	6	53	-138.8962714	5	77		14	190.4238405	4	51	-10	1	19		14	13.65161503	7	49	34.47175754	3	49
15	-9.870557195	1	8	-9.780922601	1	81	-9.062222149	1	35		15	-19.85512286	2	89	-7.856961826	1	39		15	-108.1750963	80	59	-792.1626398	80	10		15	88.19828578	4	52	-200	2	97		15	34.47175754	3	49	3.873859329	8	49
16	50.00453762	80	58	-100	1	2	-19.56557097	2	82		16	-19.87321813	2	92	-38.20072823	4	70		16	34.79942724	3	49	-797.5732585	80	18		16	190.4238405	4	51	-791.9719381	80	85		16	3.666318008	8	49	-37.90417097	7	48
17	25.98552287	80	56	-9.289323746	1	34	-30.5004625	5	60		17	-19.33547036	2	75	-8000	80	2		17	82.12603534	5	52	904.9384122	80	61		17	190.4238405	4	51	-4.018676672	2	55		17	30.09783128	4	49	-17.26830214	5	54
18	-9.936609064	1	92	-9.533067102	1	72	-19.5618452	2	81		18	-9.947510383	1	90	-3.622567845	1	57		18	-119.4488878	80	43	-757.333165	80	23		18	20	1	49	-9.992474871	1	20		18	-6.992119313	3	54	200	2	51
19	-39.43621326	4	89	-13.70906544	2	61	-781.2508366	80	4		19	-8000	80	1	41.1896098	3	45		19	196.3479112	3	51	-797.3767381	80	21		19	82.12603534	5	52	-8000	80	99		19	39.10422672	3	53	12.50115338	5	53
20	-100	1	97	-4487.527754	80	97	-9.962489346	1	96		20	-28.05070171	3	68	-6.303993148	1	60		20	-120.8751919	80	64	-790.983913	80	21		20	73.1467851	6	50	-9.879016066	1	28		20	36.1608639	4	49	23.47520456	6	49
21	100	1	51	-32.94971502	5	64	-777.0466995	80	78		21	-776.3413175	80	5	-753.0988492	80	35		21	74.7106597	6	52	-798.8126602	80	16		21	88.96205651	4	52	-6.854532718	1	61		21	40	2	53	14.82704392	5	53
22	-616.3202117	80	61	-1.570488982	1	48	-798.8292812	80	21		22	-19.5618452	2	81	-13.70906544	2	61		22	-114.8086152	80	44	-19.28644203	2	31		22	755.4306872	80	49	-17.29879593	2	65		22	93.45777395	3	52	74.54503785	5	50
23	-9.828920599	1	84	-9.870557195	1	8	95.5948049	3	50		23	200	2	51	-29.43957565	3	81		23	130.9148713	10	51	-718.5970118	80	17		23	-118.5628015	80	43	-3.622567845	1	57		23	14.82704392	5	53	40	2	49
24	42.26794106	80	54	-10.40114551	2	44	-9.765249081	1	30		24	-29.7137967	3	86	-23.18813881	3	82		24	88.19828578	4	52	-759.8763344	80	29		24	96.37743216	3	52	-19.82269029	2	27		24	-34.894501	7	54	37.09488839	4	53
25	-16.82723112	4	47	-100	1	2	-781.515596	80	80		25	-4.336371903	1	58	-6.542226049	1	42		25	79.03795407	5	50	-795.2996575	80	14		25	1907.900195	80	52	-9.828920599	1	84		25	36.1608639	4	49	183.6752874	4	51
26	-610.0508153	80	64	-9.965766641	1	95	-17.18283259	2	37		26	-791.5962589	80	12	-8000	80	2		26	150.8743639	8	51	-183.5481974	80	68		26	82.12603534	5	52	-799.0625786	80	22		26	6.00127228	8	53	-26.25254077	5	54
27	232.5977105	6	51	-20.43823989	3	63	-9.958335806	1	91		27	50	1	50	-9.765635457	1	4		27	26.94246542	4	49	-128.5234279	80	44		27	97.73135288	3	52	-9.851788069	1	85		27	-3.140977963	2	48	36.1608639	4	49
28	241.1891268	5	51	-9.870557195	1	8	-15.39285683	3	59		28	-22.7901556	3	41	-18.7640481	2	70		28	11.96281455	7	53	-818.421082	80	17		28	91.18912683	4	52	-9.533067102	1	72		28	30.09783128	4	49	32.53829605	5	49
29	-22.86180762	3	41	-9.973126181	1	13	-794.2049144	80	89		29	-19.85512286	2	89	-6.303993148	1	60		29	24.35012044	5	53	-798.7396788	80	25		29	186.3625452	4	51	-23.89384278	3	62		29	100	2	50	32.14303817	3	49
30	-19.66548592	2	83	-18.83216294	3	42	-9.217766021	1	68		30	-7.494628686	1	40	-9.984245985	1	25		30	79.03795407	5	50	-797.7167189	80	24		30	100	2	52	-4.336371903	1	58		30	24.82021564	4	53	32.14303817	3	49
31	-49.21697717	6	41	-17.18283259	2	37	-9.063091494	1	67		31	-38.95620338	4	75	-19.56557097	2	82		31	74.7106597	6	52	-798.8292812	80	21		31	764.1690689	80	49	-8.345455875	1	64		31	92.50537131	3	50	40	2	53
32	-59.06278331	8	47	-12.6079863	2	60	-28.45252338	3	32		32	-9.92756143	1	89	-8000	80	0		32	14.91804693	6	53	-791.5859394	80	17		32	95.5948049	3	50	-19.53049816	2	30		32	50	1	52	12.50115338	5	53
33	-9.780922601	1	81	77.71652801	4	81	-425.5955593	80	46		33	-19.73751742	2	9	-29.94168485	3	21		33	-91.38523557	80	49	-767.7167189	80	24		33	197.2783732	3	51	-750.9156417	80	66		33	183.3689788	4	51	74.54503785	5	50
34	-3.622567845	1	57	-1.570488982	1	48	-19.93153328	2	95		34	-3.622567845	1	57	-9.834787532	1	29		34	186.8777314	4	51	-785.1608105	80	21		34	88.10017621	4	50	50	1	50		34	13.65161503	7	49	12.30825064	5	49
35	-9.976325281	1	14	-19.66957506	2	29	-9.780922601	1	81		35	-9.66773518	1	75	-18.1244443	2	35		35	53.18785823	8	52	-720.5175573	80	22		35	40	2	53	-19.5618452	2	81		35	34.47175754	3	49	27.56944761	5	49
36	80.83604601	80	57	-100	1	0	-11.58150759	3	57		36	-6.987800183	1	41	3.174838746	5	44		36	59.288459	7	50	-218.406655	80	48		36	654.7036451	80	54	-28.90284902	3	71		36	15.41809545	5	49	-1.570488982	1	48
37	-39.17242206	4	6	-9.945357717	1	94	-9.914553444	1	10		37	-9.958335806	1	91	-19.91667161	2	91		37	71.13744676	7	50	-798.7396788	80	25		37	703.7854529	80	53	-19.97533634	2	15		37	6.00127228	8	53	25.17026525	4	49
38	54.05195329	80	57	-8.345455875	1	64	-425.5955593	80	41		38	-5.747710838	1	43	-19.39445247	3	40		38	173.6910231	6	51	-789.6375956	80	23		38	200	2	51	-9.779124114	1	6		38	18.77775524	6	53	100	2	50
39	-777.4672052	80	80	-9.752169799	1	79	-26.00756929	3	85		39	-9.973126181	1	13	-9.936956343	1	88		39	40	2	49	-799.3085275	80	23		39	27.6126941	4	53	-797.8500945	80	13		39	21.12461587	5	53	173.3836128	5	51
40	-19.85512286	2	89	-9.779124114	1	6	-781.4854219	80	5		40	-775.9547738	80	5	-9.643221013	1	31		40	91.18912683	4	52	-794.7324876	80	21		40	59.288459	7	50	-18.12618299	2	67		40	64.01109865	6	52	100	1	51
41	-2.721626789	1	56	-11.95225821	3	59	-5.528242464	1	59		41	-243.9776403	7	1	-753.0988492	80	30		41	7.81835414	6	49	-674.3525491	80	21		41	91.68666852	4	50	-3.140977963	2	48		41	-36.34515597	6	48	-27.25254813	6	54
42	-799.0688342	80	25	-13.96159654	4	59	-789.8721694	80	7		42	-18.43553204	2	68	-28.23713955	3	69		42	43.20586381	9	52	-747.5293427	80	23		42	196.3479112	3	51	100	2	50		42	-36.22886605	6	54	6.00127228	8	53
43	-9.870557195	1	8	-100	1	2	-9.780922601	1	81		43	-8000	80	2	-37.52178539	4	28		43	14.91804693	6	53	-793.1642755	80	10		43	731.1911438	80	49	-9.289323746	1	34		43	173.8943648	5	51	17.65810246	6	49
44	-60.86307622	7	41	-24.55295626	4	43	-764.9644511	80	34		44	-7.856961826	1	39	-19.55824823	2	6		44	-82.64685387	80	54	-778.5357184	80	3		44	764.1690689	80	49	-2.721626789	1	56		44	73.26877177	5	52	-31.34229495	5	48
45	-49.07036824	5	89	-22.21915421	3	64	-9.947510383	1	90		45	-19.73751742	2	9	-27.46996503	3	15		45	86.21278085	4	50	2.332350835	6	25		45	39.10422672	3	49	1855.097286	80	52		45	62.83309392	6	50	39.10422672	3	53
46	99.04981212	80	58	-100	1	98	-659.1386855	80	67		46	-29.10441531	3	75	-9.936609064	1	92		46	100	2	52	-778.5357184	80	3		46	100	2	52	-9.217766021	1	68		46	14.82704392	5	53	72.74764736	5	50
47	-22.86180762	3	41	-11.49542168	2	43	-9.73169648	1	3		47	-28.2779321	3	13	-22.41107031	3	38		47	53.18785823	8	52	1018.018587	80	51		47	24.35012044	5	53	-13.70906544	2	61		47	23.62256784	6	49	-16.28144306	4	54
48	190.3202964	3	51	100	2	52	-11.95225821	3	59		48	-19.82910689	2	10	-9.289323746	1	34		48	180.4739038	5	51	-777.0395262	80	78		48	1826.188053	80	50	-9.851788069	1	85		48	163.4094172	6	51	74.54503785	5	50
49	-614.9192084	80	62	-14.61732463	3	60	-9.76894495	1	80		49	-8.331679737	1	38	-798.7396788	80	25		49	-111.8016107	80	48	-797.6878166	80	24		49	100	2	52	-765.9953387	80	76		49	15.16228935	6	49	5.490534022	6	49
50	-19.91667161	2	91	-795.8008306	80	90	-256.9606297	80	54		50	-9.984245985	1	25	-2.721626789	1	56		50	72.18942627	6	52	119.8876451	80	72		50	97.73135288	3	52	-19.42616749	2	78		50	92.50537131	3	50	8.92596717	7	53
51	50	1	50	-9.958335806	1	91	-9.971097708	1	24		51	-9.71329763	1	77	16.85902204	3	48		51	173.619371	6	51	-2047.780294	80	74		51	759.8642694	80	49	-775.4529912	80	74		51	193.0121998	3	51	-27.91887395	6	48
52	-614.9192084	80	62	-9.965766641	1	95	-2.268647119	1	47		52	-6.854532718	1	61	-9.66773518	1	75		52	100	2	52	905.8683199	80	41		52	764.1690689	80	54	-34.83803493	4	39		52	37.09488839	4	53	25.17026525	4	49
53	-1.570488982	1	48	-20.34580867	3	59	-9.947510383	1	90		53	-6.542226049	1	42	-19.93952758	2	93		53	130.9148713	10	51	-797.7405776	80	11		53	150.8743639	8	51	-9.83274296	1	83		53	163.4094172	6	51	100	2	50
54	79.79947784	80	57	-100	1	98	-9.990621187	1	18		54	-19.87321813	2	92	-21.25738426	3	60		54	40	2	53	-745.6544586	80	24		54	197.2783732	3	51	20	1	53		54	183.6752874	4	51	40	2	53
55	-59.06278331	8	47	-781.6154949	80	78	-9.765635457	1	4		55	-100	1	99	-9.936956343	1	88		55	88.10017621	4	50	-746.7306096	80	4		55	728.8719137	80	53	-129.2136677	4	74		55	20.21881522	5	49	39.10422672	3	53
56	-9.870557195	1	8	-11.95225821	3	59	-9.987668171	1	15		56	-9.679703631	1	76	-16.66335947	2	38		56	38.42951102	3	53	-402.3646063	80	39		56	88.10017621	4	50	-10.40114551	2	44		56	183.6752874	4	51	-5.409625082	3	48
57	-4.537294238	2	47	-19.56557097	2	82	-11.05648493	2	59		57	-9.973126181	1	13	-13.06591066	3	43		57	63.17614046	7	52	-798.8237616	80	16		57	-120.0240979	80	64	-3.652088798	1	46		57	-25.01677055	6	54	24.61433022	5	53
58	-9.870557195	1	8	-525.311711	80	57	-7.304177597	2	46		58	-9.936956343	1	88	-9.947510383	1	90		58	173.619371	6	51	-28.95966236	3	77		58	85.60233003	4	50	-8.345455875	1	64		58	100	2	52	83.05155726	4	52
59	-9.92756143	1	89	-5.443253579	2	56	-798.8292812	80	21		59	-29.7138427	3	9	-9.958335806	1	91		59	88.19828578	4	52	-778.5357184	80	3		59	88.10017621	4	50	40	2	53		59	23.62747114	6	53	36.1608639	4	49
60	-9.936609064	1	92	-781.5365661	80	83	-798.8265214	80	21		60	-4.336371903	1	58	-2.009338336	1	55		60	-117.9534983	80	39	180.4739038	5	51		60	35.6636281	3	53	-25.61907298	3	35		60	12.30825064	5	49	3.666318008	8	49
61	-47.58902168	5	13	-19.82269029	2	27	-797.6878166	80	24		61	-5.200572756	1	44	-798.8292812	80	21		61	39.30831596	9	50	-799.0161767	80	22		61	79.03795407	5	50	-9.063091494	1	67		61	183.6752874	4	51	14.82704392	5	53
62	-609.4523513	80	63	-9.958335806	1	91	-780.1735839	80	79		62	-30.26183173	4	4	-42.9341588	5	33		62	43.20586381	9	52	-574.2828474	80	28		62	196.3479112	3	51	-798.5498947	80	13		62	7.676108036	7	49	12.30825064	5	49
63	-613.9152153	80	60	-4397.464363	80	92	-9.990621187	1	18		63	-9.947510383	1	90	-9.643221013	1	31		63	100	2	52	11.54564134	6	53		63	33.25769566	10	52	-9.870557195	1	8		63	40	2	53	-1.791546557	2	54
64	75.80921589	80	58	-6.542226049	1	42	-5.747710838	1	43		64	-8.810390198	2	45	-29.95596005	3	16		64	86.21278085	4	50	-105.7305493	80	49		64	35.6636281	3	53	-9.985366015	1	21		64	23.47520456	6	49	34.09313912	4	49
65	-618.3051026	80	64	-5.528242464	1	59	-5.528242464	1	59		65	-5.528242464	1	59	-7.245135689	2	57		65	95.5948049	3	50	-789.8106298	80	22		65	196.3479112	3	51	-17.29879593	2	65		65	40	2	53	-15.33706692	5	54
66	-17.29879593	2	65	-3.622567845	1	57	-798.8292812	80	21		66	-780.9250619	80	5	-797.8500945	80	13		66	-793.1642755	80	10	-797.2613313	80	95		66	197.2783732	3	51	50	1	52		66	32.5087751	5	49	92.50537131	3	50
67	-1.791546557	2	54	-19.56557097	2	82	200	2	51		67	-19.53713555	2	5	-20.91449641	3	39		67	180.5455558	5	51	-133.8272481	80	59		67	82.12603534	5	52	-750.9156417	80	91		67	10.22819403	6	49	20.21881522	5	49
68	73.45627904	80	58	38.42951102	3	53	-9.851788069	1	85		68	-8.810390198	2	45	-8.672743807	2	58		68	79.03795407	5	50	-798.3463022	80	22		68	1909.254115	80	52	-9.947510383	1	90		68	50	1	50	32.68969329	5	53
69	-11.07952029	3	47	-19.26830996	2	74	-9.63415498	1	74		69	-29.80048058	3	89	-795.8534513	80	12		69	-117.9534983	80	39	-303.4239316	80	49		69	176.3772482	5	51	-37.36689237	4	75		69	-0.895773278	1	54	13.64322515	7	53
70	-22.3009693	4	44	-8.591416293	1	37	31.54668087	4	62		70	-19.97073203	2	21	-9.976325281	1	14		70	-14.94476205	9	53	-797.6878166	80	24		70	189.360111	4	51	-9.988282233	1	22		70	40	2	49	24.82021564	4	53
71	33.94594832	80	55	53.89904505	6	47	95.5948049	3	50		71	-19.97073203	2	21	-798.7396788	80	25		71	-2.152743567	7	49	-47.65960657	10	33		71	764.1690689	80	54	-11.05648493	2	59		71	8.92596717	7	53	28.44549042	5	53
72	-35.54460134	4	72	-8000	80	97	-7.304177597	2	46		72	-797.6878166	80	24	-11.05648493	2	59		72	-114.8086152	80	44	-794.7324876	80	21		72	737.1804407	80	48	-4.405195099	1	45		72	10.22819403	6	49	3.655556981	8	53
73	-19.7760952	2	87	-784.3743494	80	26	-4.405195099	1	45		73	-799.0625786	80	22	-19.98634345	2	23		73	196.3479112	3	51	-788.7851493	80	23		73	65.2942873	7	52	-5.747710838	1	43		73	73.26877177	5	52	92.58462436	3	52
74	-22.3009693	4	44	-100	1	2	-795.6286174	80	94		74	-780.9250619	80	5	-3.622567845	1	57		74	49.29598413	8	50	-797.2613313	80	95		74	693.7789696	80	54	-795.0464042	80	22		74	18.77775524	6	53	15.16228935	6	49
75	-6.987800183	1	41	-19.70357614	2	85	-2.268647119	1	47		75	-44.91441545	5	9	-8.672743807	2	58		75	97.73135288	3	52	-19.94625236	2	13		75	181.5376332	5	51	-764.9644511	80	34		75	14.82704392	5	53	3.666318008	8	49
76	-42.47598145	5	41	-19.55824823	2	6	15.53969345	6	61		76	-8.331679737	1	38	-690.7480006	80	63		76	186.8777314	4	51	-872.2065004	80	7		76	24.35012044	5	53	-2.009338336	1	55		76	34.3732616	5	53	31.94906601	3	53
77	-0.895773278	1	54	-9.765249081	1	30	-23.72505863	3	37		77	-19.73751742	2	9	-3.652088798	1	46		77	121.1357472	11	51	-713.8493429	80	23		77	35.6636281	3	53	-797.6878166	80	24		77	36.1608639	4	49	31.94906601	3	53
78	-13.97560037	2	41	-6.303993148	1	60	-19.70357614	2	85		78	-19.33547036	2	75	-9.301492285	1	69		78	79.03795407	5	50	-9.301492285	1	69		78	-111.8016107	80	48	-26.09543299	3	38		78	84.3139828	4	50	37.09488839	4	53
79	-789.5006966	80	9	50	1	50	-777.0638104	80	77		79	-9.868758708	1	9	-100	1	0		79	34.79942724	3	49	-753.1939552	80	13		79	39.10422672	3	49	-19.87321813	2	92		79	200	2	51	5.490534022	6	49
80	-9.83274296	1	83	-9.936956343	1	88	-9.936609064	1	92		80	-100	1	2	-9.782785485	1	82		80	-14.94476205	9	53	-18.12618299	2	67		80	723.6137571	80	49	-27.98383339	4	58		80	200	2	51	83.05155726	4	52
81	-9.958335806	1	91	-8000	80	97	-17.77241451	2	36		81	-28.23713955	3	69	-9.713083744	1	78		81	20	1	49	-792.6602022	80	18		81	197.2783732	3	51	-777.0638104	80	77		81	40	2	49	-33.89438095	6	48
82	-606.9296598	80	64	-669.2905266	80	86	-4.537294238	2	47		82	-4.405195099	1	45	-9.66773518	1	75		82	76.24701421	5	50	-697.9567641	80	24		82	97.99066166	3	50	-2.721626789	1	56		82	-36.22886605	6	54	-34.894501	7	54
83	95.78975451	80	56	-9.217766021	1	68	-791.0438081	80	87		83	-795.8534513	80	12	-782.5250006	80	6		83	-115.6247789	80	64	-1957.532464	80	79		83	32.68180018	4	53	-19.97656447	2	22		83	37.09488839	4	53	31.94906601	3	53
84	7.183306356	80	53	-9.510224931	1	32	38.42951102	3	53		84	-38.28638867	4	7	20	1	49		84	50	1	52	-6.303993148	1	60		84	196.3479112	3	51	-10	1	19		84	-27.80858205	6	48	28.44549042	5	53
85	-5.200572756	1	44	-8.345455875	1	64	-781.515596	80	80		85	-3.622567845	1	57	-9.936609064	1	92		85	-120.8660246	80	38	-602.1675845	80	38		85	97.73135288	3	52	-9.289323746	1	34		85	38.42951102	3	49	39.10422672	3	53
86	-11.07952029	3	47	-9.992474871	1	20	-8.331679737	1	38		86	-9.643221013	1	31	-24.05937953	3	39		86	86.21278085	4	50	-273.1862391	80	49		86	196.3479112	3	51	-495.4922359	80	63		86	12.50115338	5	53	40	2	53
87	-4.336371903	1	58	-28.93630962	3	92	-9.936609064	1	92		87	-19.53127091	2	4	-9.958335806	1	91		87	-114.8086152	80	44	-791.9808178	80	21		87	190.0290472	3	51	-9.289323746	1	34		87	36.1608639	4	49	17.65810246	6	49
88	-100	1	98	-796.6668645	80	91	-4.336371903	1	58		88	-9.782785485	1	82	-750.8282288	80	35		88	72.73396092	6	50	-277.9567641	80	24		88	20	1	53	-9.643221013	1	31		88	193.1454673	3	51	3.873859329	8	49
89	-49.18348896	5	90	3891.134928	80	56	41.1896098	3	45		89	-1.570488982	1	48	-1.791546557	2	54		89	95.5948049	3	50	-772.1529644	80	31		89	32.68180018	4	53	-9.289323746	1	34		89	-3.800884893	3	54	100	2	50
90	-39.24276086	4	31	-782.6228388	80	82	-5.528242464	1	59		90	-19.98634345	2	23	-9.780922601	1	81		90	196.3479112	3	51	-49.81170848	6	37		90	20	1	53	26.23155458	4	53		90	100	2	52	4.666907232	7	53
91	-1.570488982	1	48	-777.4672052	80	80	-798.8292122	80	21		91	-9.765635457	1	4	-100	1	99		91	25.49793496	4	49	-3.140977963	2	48		91	88.19828578	4	52	-781.8330682	80	78		91	83.94754902	4	52	25.17026525	4	49
92	-9.470179835	1	71	-29.43521052	3	29	-8.345455875	1	64		92	-9.73169648	1	3	-63.93586575	7	27		92	40	2	53	-784.3327404	80	16		92	59.288459	7	50	-1.791546557	2	54		92	30.09783128	4	49	100	2	50
93	-9.969763791	1	93	-22.28347199	3	81	-9.615169667	1	73		93	-4.336371903	1	58	-5.528242464	1	59		93	-115.6247789	80	64	-796.5246138	80	11		93	189.360111	4	51	-9.992474871	1	20		93	100	1	51	37.09488839	4	53
94	-9.911345144	1	27	-781.6154949	80	78	-9.062222149	1	35		94	-200	2	2	-19.4019408	3	59		94	63.17614046	7	52	73.1467851	6	50		94	97.99066166	3	50	-18.60298457	2	69		94	37.09488839	4	53	12.50115338	5	53
95	-15.71392365	2	39	-782.4738081	80	81	100	2	52		95	-5.528242464	1	59	-9.984245985	1	25		95	-108.1750963	80	59	-797.7188831	80	21		95	759.8642694	80	49	-8.345455875	1	64		95	100	1	51	40	2	49
96	42.26794106	80	54	-3.140977963	2	48	-19.02044986	2	32		96	-9.92756143	1	89	-8.810390198	2	45		96	-2.152743567	7	49	-25.0032474	3	39		96	97.99066166	3	50	-9.976325281	1	14		96	24.87537309	5	49	15.41809545	5	49
97	-57.58219341	6	13	-0.895773278	1	54	-28.73122685	3	91		97	-22.7901556	3	41	-17.77241451	2	36		97	59.288459	7	50	-19.96849197	2	25		97	50	1	50	-7.494628686	1	40		97	73.26877177	5	52	36.1608639	4	49
98	-11.07952029	3	47	-11.05648493	2	59	-19.94219542	2	24		98	-9.432073518	1	33	-27.65925009	3	67		98	180.8501165	4	51	-797.5732585	80	18		98	190.0290472	3	51	-3.140977963	2	48		98	-3.800884893	3	54	93.69600685	3	50
99	-40.96344885	5	41	38.42951102	3	53	-100	1	99		99	-19.89633628	2	12	-22.52362067	3	61		99	73.1467851	6	50	-662.9039985	80	6		99	50	1	50	-781.2508366	80	4		99	22.33389634	4	53	12.50115338	5	53
100	47.14292088	80	53	-781.2508366	80	4	-790.2184357	80	86		100	-100	1	1	-100	1	98		100	-34.78844543	11	53	8.574298463	4	54		100	764.1690689	80	49	-769.8545893	80	77		100	100	1	51	-0.930556303	9	49
101	-9.969763791	1	93	-6.987800183	1	41	-795.8008306	80	90		101	-29.36605845	3	4	-7.856961826	1	39		101	189.360111	4	51	-796.9991477	80	96		101	197.2783732	3	51	-791.9719381	80	85		101	-29.60007801	5	54	36.1608639	4	49
102	-39.16716919	5	72	20	1	53	-9.945357717	1	94		102	-34.55508363	4	9	-11.49542168	2	43		102	150.8743639	8	51	-795.5522599	80	20		102	23.46403416	5	53	35.6636281	3	53		102	-23.91238652	5	48	40	2	53
103	37.9933525	80	54	-7.494628686	1	40	-9.834787532	1	29		103	-7819.75332	80	1	-9.879016066	1	28		103	180.4739038	5	51	-722.1372126	80	7		103	764.1690689	80	49	-9.92756143	1	89		103	-3.800884893	3	54	23.62747114	6	53
104	-9.877730447	1	86	-10.40114551	2	44	-9.73169648	1	3		104	-6.542226049	1	42	-4396.453806	80	2		104	95.5948049	3	50	-29.95602905	3	21		104	91.18912683	4	52	-4381.322684	80	72		104	-29.60007801	5	54	12.30825064	5	49
105	-9.945357717	1	94	100	1	51	-798.8292812	80	21		105	-18.60298457	2	69	-9.976325281	1	14		105	75.1823349	6	52	-277.9567641	80	24		105	189.360111	4	51	1919.626467	80	55		105	32.5087751	5	49	36.1608639	4	49
106	-13.97560037	2	41	-17.18283259	2	37	-8000	80	98		106	-9.432073518	1	33	-23.58679588	3	61		106	186.8777314	4	51	-781.4854219	80	5		106	189.360111	4	51	-796.9991477	80	96		106	22.30825064	4	49	-34.894501	7	54
107	-9.973126181	1	13	-7.494628686	1	40	-9.73169648	1	3		107	-19.53127091	2	4	100	2	52		107	79.03795407	5	50	-798.8292812	80	21		107	-86.05389989	80	53	-777.0638104	80	77		107	193.0121998	3	51	200	2	51
108	-100	1	98	-791.0438081	80	87	-8.649397967	1	65		108	-19.85512286	2	89	-9.66773518	1	75		108	189.360111	4	51	-778.5357184	80	3		108	755.4306872	80	49	-9.713083744	1	78		108	17.65810246	6	49	200	2	51
109	250	3	51	20	1	53	-9.868758708	1	9		109	-781.4854219	80	5	-16.75536062	3	57		109	100	2	52	11.54564134	6	53		109	738.6408264	80	54	-9.877730447	1	86		109	173.8943648	5	51	200	2	51
110	-605.4432674	80	63	-8.649397967	1	65	-29.10441531	3	75		110	-13.97560037	2	41	-17.29879593	2	65		110	33.25769566	10	52	-8000	80	97		110	91.18912683	4	52	-18.94035967	2	71		110	37.09488839	4	53	33.90365397	4	53
111	-47.90255877	7	47	-12.6079863	2	60	-39.95561278	4	20		111	-272.9084464	10	1	-5.200572756	1	44		111	40	2	53	-798.5595541	80	17		111	-82.64685387	80	54	-627.8266934	80	61		111	37.09488839	4	53	73.26877177	5	52
112	-37.71000562	4	13	-525.311711	80	57	58.42214458	6	58		112	-29.81677506	3	10	-9.851788069	1	85		112	-115.6247789	80	64	-775.2194523	80	3		112	100	2	52	-757.4258906	80	74		112	32.5087751	5	49	3.873859329	8	49
113	-9.92756143	1	89	-11.05648493	2	59	-19.02044986	2	32		113	-24.59820823	3	37	-100	1	1		113	97.73135288	3	52	-583.6894132	80	38		113	200	2	51	-10	1	19		113	100	2	50	83.94754902	4	52
114	29.12018082	80	55	-796.6668645	80	91	-791.0438081	80	87		114	-17.62911048	2	66	-778.5357184	80	3		114	23.38429355	11	52	-798.8126602	80	16		114	100	2	50	-18.1244443	2	35		114	-5.409625082	3	48	40	2	53
115	18.77019331	80	57	-9.382024048	1	70	-19.93153328	2	95		115	-243.9776403	7	1	-200	2	1		115	69.27270499	6	50	166.3447719	80	50		115	28.81434135	4	53	-19.66957506	2	29		115	32.68969329	5	53	39.10422672	3	53
116	-616.3202117	80	61	-786.6194368	80	83	-19.85512286	2	89		116	-9.73169648	1	3	-19.53713555	2	5		116	75.1823349	6	52	-793.0575346	80	19		116	-82.64685387	80	54	-19.26830996	2	74		116	62.83309392	6	50	37.09488839	4	53
117	80.48107241	80	54	-31.50847796	4	64	100	1	51		117	-19.97533634	2	15	-9.510224931	1	32		117	43.20586381	9	52	-3.622567845	1	57		117	-118.5628015	80	43	-9.63415498	1	74		117	32.14303817	3	49	3.655556981	8	53
118	-610.0508153	80	64	38.42951102	3	53	-22.86180762	3	41		118	-17.62911048	2	66	-767.5011925	80	93		118	-120.8751919	80	64	-99.22193566	80	49		118	82.12603534	5	52	-9.76894495	1	80		118	83.94754902	4	52	-22.11801804	5	54
119	100	1	51	-784.3743494	80	26	-9.780922601	1	81		119	-18.43553204	2	68	-29.48972861	3	28		119	17.65314167	5	49	-799.0625786	80	22		119	100	1	51	-119.26831	3	74		119	92.50537131	3	50	22.30825064	4	49
120	200	2	51	-31.50847796	4	64	100	2	50		120	-9.301492285	1	69	-9.879016066	1	28		120	91.18912683	4	52	-8.886207257	1	36		120	100	2	50	-798.3797053	80	16		120	34.09313912	4	49	92.50537131	3	50
121	-9.71329763	1	77	-10	1	19	-9.870557195	1	8		121	-799.162535	80	20	-9.713083744	1	78		121	-161.3641137	80	48	-39.09250665	6	47		121	684.7036451	80	49	-13.97560037	2	41		121	32.5087751	5	49	-1.791546557	2	54
122	-9.958335806	1	91	-782.4738081	80	81	-3.652088798	1	46		122	-3.622567845	1	57	20.93781235	5	40		122	-4.954140868	8	53	-785.3818911	80	9		122	40	2	53	-9.985366015	1	21		122	92.50537131	3	50	31.94906601	3	53
123	-9.945357717	1	94	-8.810390198	2	45	9.598854488	3	44		123	-799.0625786	80	22	-6.542226049	1	42		123	38.42951102	3	53	-23.63865534	3	40		123	88.22541258	4	50	-685.8514229	80	34		123	100	2	52	193.1454673	3	51
124	-100	1	97	-39.36543979	5	64	-9.765635457	1	4		124	-3.652088798	1	46	-9.71329763	1	77		124	16.29918645	6	53	-788.3276274	80	21		124	759.8642694	80	49	-48.30482432	5	69		124	20.21881522	5	49	183.6752874	4	51
125	-6.542226049	1	42	-788.5711362	80	87	-2.268647119	1	47		125	-19.85512286	2	89	-9.73169648	1	3		125	79.45077825	5	50	-797.7167189	80	24		125	200	2	51	-9.868758708	1	9		125	12.30825064	5	49	23.47520456	6	49
126	-13.97560037	2	41	-5.528242464	1	59	100	2	50		126	-9.76894495	1	80	-9.877730447	1	86		126	16.29918645	6	53	-798.5595541	80	17		126	100	2	52	-19.97059404	2	16		126	27.56944761	5	49	62.83309392	6	50
127	-39.64719746	4	94	-788.2387678	80	85	-9.911345144	1	27		127	-19.53127091	2	4	-9.969763791	1	93		127	88.10017621	4	50	-9.765249081	1	30		127	196.3479112	3	51	-9.98529702	1	16		127	17.65810246	6	49	5.225333008	7	49
128	-2.721626789	1	56	3891.134928	80	56	-1.791546557	2	54		128	-100	1	0	-9.969763791	1	93		128	189.360111	4	51	-796.9322748	80	95		128	33.57598426	4	49	-796.5068382	80	96		128	27.56944761	5	49	-3.800884893	3	54
129	-38.86162869	4	9	-784.5669532	80	26	-8.050933995	1	63		129	-19.93952758	2	93	-8.591416293	1	37		129	-125.7367382	80	58	-728.8973892	80	17		129	82.59771054	5	52	-4.405195099	1	45		129	163.4094172	6	51	30.09783128	4	49
130	78.6552189	80	55	-5.443253579	2	56	-9.971097708	1	24		130	-19.89633628	2	12	-778.5357184	80	3		130	88.10017621	4	50	-789.4984382	80	21		130	100	1	51	-8.345455875	1	64		130	39.10422672	3	53	-26.25254077	5	54
131	-100	1	0	-797.9356491	80	11	-781.515596	80	80		131	-795.8872776	80	12	-27.46996503	3	15		131	121.1357472	11	51	-29.87648392	3	93		131	79.45077825	5	50	100	1	51		131	-15.33706692	5	54	33.90365397	4	53
132	-48.49225109	7	47	-793.4426501	80	86	-10.40114551	2	44		132	-9.985366015	1	21	-425.5955593	80	41		132	173.6910231	6	51	-74.65421663	8	39		132	86.21278085	4	50	1855.097286	80	57		132	100	2	52	92.50537131	3	50
133	-9.945357717	1	94	-1.570488982	1	48	-9.765249081	1	30		133	-9.768567774	1	5	20	1	53		133	71.55976705	7	52	-783.160099	80	25		133	34.79942724	3	49	-705.8779264	80	69		133	8.92596717	7	53	39.10422672	3	53
134	-9.945357717	1	94	-29.81097252	3	27	-18.94035967	2	71		134	-9.992474871	1	20	50	1	50		134	-31.99782756	10	49	-626.6594842	80	37		134	95.5948049	3	50	-13.70906544	2	61		134	15.16228935	6	49	38.42951102	3	49
135	-25.36724103	4	45	-13.70906544	2	61	-8.649397967	1	65		135	-800	80	19	-19.75803213	2	28		135	-165.9219019	80	44	-798.8292122	80	21		135	82.12603534	5	52	-9.976325281	1	14		135	4.853917736	6	53	15.16228935	6	49
136	-59.26677366	6	5	20	1	49	-13.70906544	2	61		136	-19.89633628	2	12	-100	1	98		136	79.03795407	5	50	-786.0688927	80	14		136	738.6408264	80	54	-9.981994426	1	17		136	24.82021564	4	53	13.64322515	7	53
137	-9.945357717	1	94	-9.510224931	1	32	-0.895773278	1	54		137	-8.810390198	2	45	-19.4019408	3	59		137	-122.2471642	80	38	-783.1635212	80	20		137	39.10422672	3	49	-5.200572756	1	44		137	22.30825064	4	49	93.45777395	3	52
138	-608.0093526	80	65	-4.537294238	2	47	-19.66548592	2	83		138	50	1	52	-18.86414704	2	33		138	-117.9534983	80	39	-277.9567641	80	24		138	40	2	49	-29.14032986	3	76		138	62.83309392	6	50	36.1608639	4	49
139	-9.914553444	1	10	-6.854532718	1	61	-2.721626789	1	56		139	-100	1	2	-774.3762905	80	76		139	82.59771054	5	52	-5.443253579	2	56		139	38.42951102	3	53	-14.98925737	2	40		139	40	2	53	-26.40819963	5	48
140	-39.43621326	4	89	-39.36543979	5	64	-19.33547036	2	75		140	-219.7533197	4	1	-18.12618299	2	67		140	29.39376251	10	50	-797.2085519	80	23		140	82.59771054	5	52	-6.987800183	1	41		140	34.47175754	3	49	34.3732616	5	53
141	-59.09599324	7	41	-8.345455875	1	64	33.57598426	4	53		141	-100	1	99	-209.8734021	3	2		141	173.6910231	6	51	-786.0296939	80	29		141	95.5948049	3	50	-31.99380051	4	61		141	6.00127228	8	53	24.87537309	5	49
142	-6.987800183	1	41	-19.5618452	2	81	-35.71902703	4	91		142	-19.87321813	2	92	-100	1	2		142	72.73396092	6	50	236.4634491	80	45		142	40	2	49	-9.873402117	1	7		142	-23.91238652	5	48	-1.791546557	2	54
143	42.02710013	80	53	-0.895773278	1	54	-9.914553444	1	10		143	-19.53713555	2	5	-31.1720021	4	23		143	79.45077825	5	50	-796.5134433	80	11		143	38.42951102	3	53	-29.80048058	3	89		143	31.94906601	3	53	100	2	50
144	-27.75491491	3	71	-8.331679737	1	38	-9.752169799	1	79		144	-8000	80	1	-19.89502077	2	90		144	200	2	51	-9.062222149	1	35		144	35.6636281	3	53	-777.0466995	80	78		144	20	1	49	39.10422672	3	53
145	-9.615169667	1	73	-8.591416293	1	37	-18.57864749	2	34		145	-100	1	99	200	2	51		145	38.42951102	3	53	-787.5072411	80	10		145	737.1804407	80	48	-792.2354096	80	24		145	73.26877177	5	52	64.01109865	6	52
146	-16.30501888	3	45	100	1	51	-798.7396788	80	25		146	-5.747710838	1	43	-52.92733052	6	33		146	-12.15274357	8	49	-798.7396788	80	25		146	1823.792196	80	45	-797.2613313	80	95		146	32.53829605	5	49	6.00127228	8	53
147	-777.2570995	80	83	30.12098393	3	53	-782.3299291	80	6		147	-45.54663211	5	13	-9.969763791	1	93		147	-86.95165334	80	49	-8000	80	2		147	100	2	52	-9.870557195	1	8		147	-34.894501	7	54	31.94906601	3	53
148	-57.73734631	8	47	-4397.464363	80	97	-9.063091494	1	67		148	-19.97073203	2	21	-16.7236778	3	58		148	79.03795407	5	50	160.765721	80	25		148	38.42951102	3	53	-778.5357184	80	3		148	15.87900273	7	53	30.75877085	4	53
149	-9.780922601	1	81	-792.2354096	80	24	-9.936609064	1	92		149	50	1	52	-19.33547036	2	75		149	69.27270499	6	50	-791.3555283	80	16		149	186.8777314	4	51	-18.97206779	4	55		149	32.14303817	3	49	38.42951102	3	49
150	-35.13249011	5	45	-792.0615911	80	90	-15.39285683	3	59		150	-3.652088798	1	46	-9.92756143	1	89		150	100	2	52	-793.0182898	80	10		150	50	1	50	40	2	53		150	32.5087751	5	49	-16.28144306	4	54
151	-100	1	0	-9.834787532	1	29	-8.814555238	1	66		151	-19.74680423	2	7	-766.3232981	80	9		151	100	2	50	8.047741794	4	59		151	27.6126941	4	53	-18.86414704	2	33		151	34.25228916	3	53	-17.26830214	5	54
152	-25.15891086	5	47	-796.6668645	80	91	-9.289323746	1	34		152	-19.97656447	2	22	-6.303993148	1	60		152	20	1	53	-284.5205352	80	63		152	704.6715391	80	53	-19.42659526	2	77		152	100	2	50	93.69600685	3	50
153	-100	1	97	-19.26830996	2	74	-5.443253579	2	56		153	-9.993171727	1	23	-766.3232981	80	34		153	-24.91788824	10	53	-780.7258737	80	14		153	5.039030859	7	53	-2.268647119	1	47		153	7.676108036	7	49	74.54503785	5	50
154	-48.49225109	7	47	-797.9356491	80	11	-705.2258321	80	64		154	-795.8534513	80	12	-9.765635457	1	4		154	196.3479112	3	51	-793.1642755	80	10		154	95.5948049	3	50	-598.1356446	80	60		154	64.01109865	6	52	100	1	51
155	-789.5006966	80	9	-9.66773518	1	75	100	1	51		155	-19.73751742	2	9	-3.140977963	2	48		155	-117.9534983	80	39	-24.05937953	3	39		155	737.1804407	80	48	-793.4426501	80	91		155	13.65161503	7	49	64.01109865	6	52
156	-19.42659526	2	77	-3.652088798	1	46	-29.01517399	3	75		156	40	2	49	-18.12618299	2	67		156	79.03795407	5	50	-25.0032474	3	39		156	86.21278085	4	50	27.35698229	4	32		156	34.25228916	3	53	15.41809545	5	49
157	-608.5222711	80	62	-19.89071543	2	94	-778.5357184	80	3		157	-9.470179835	1	71	-19.53127091	2	4		157	50	1	52	-773.0247593	80	3		157	100	2	50	-705.8779264	80	64		157	7.676108036	7	49	30.09783128	4	49
158	-777.4672052	80	80	-793.4426501	80	91	-794.2049144	80	89		158	-795.8534513	80	12	-780.8776481	80	4		158	14.91804693	6	53	-797.1412535	80	22		158	737.1804407	80	48	-28.41343502	3	34		158	100	2	52	83.05155726	4	52
159	-100	1	99	-9.992474871	1	20	-17.33895142	4	60		159	-9.985366015	1	21	-9.063091494	1	67		159	173.619371	6	51	-30.53148986	4	39		159	-82.64685387	80	54	-9.382024048	1	70		159	38.42951102	3	49	84.3139828	4	50
160	-799.0688342	80	20	-24.05147952	3	40	-4.405195099	1	45		160	-19.74680423	2	7	-9.062222149	1	35		160	53.18785823	8	52	-19.94625236	2	13		160	190.0290472	3	51	-798.8439083	80	19		160	22.33389634	4	53	22.33389634	4	53
161	-776.5442085	80	73	-17.29879593	2	65	-39.80414425	4	27		161	-19.74111439	2	8	-17.18283259	2	37		161	173.6910231	6	51	-799.0625786	80	22		161	95.5948049	3	50	-781.4854219	80	5		161	62.83309392	6	50	-29.60007801	5	54
162	-47.58902168	5	13	-19.66957506	2	29	-39.37111583	5	91		162	-9.993171727	1	23	-9.92756143	1	89		162	74.7106597	6	52	-8000	80	99		162	200	2	51	-598.1356446	80	65		162	40	2	53	40	2	49
163	-609.4523513	80	63	54.27704711	6	47	-9.958335806	1	91		163	20	1	53	-23.98155929	4	38		163	176.915242	5	51	-768.6199805	80	36		163	17.65314167	5	49	-14.07036134	3	47		163	73.26877177	5	52	-14.00104137	4	48
164	-9.870557195	1	8	-7.856961826	1	39	-5.200572756	1	44		164	-19.74680423	2	7	-9.83274296	1	83		164	189.360111	4	51	-7.304177597	2	46		164	100	2	50	-39.65845756	4	15		164	21.12461587	5	53	31.94906601	3	53
165	-9.73169648	1	3	-28.06279205	3	67	-7.494628686	1	40		165	-10	1	19	-9.888047602	1	87		165	40	2	53	-9.063091494	1	67		165	684.7036451	80	49	-22.41107031	3	38		165	11.29569527	6	53	100	2	52
166	20	1	49	-31.99380051	4	61	-9.992474871	1	20		166	-799.0625786	80	22	-58.11750793	6	31		166	173.619371	6	51	-8000	80	97		166	88.10017621	4	50	20	1	49		166	93.69600685	3	50	5.225333008	7	49
167	-9.914553444	1	10	-3.140977963	2	48	20	1	49		167	-3.622567845	1	57	-36.42055676	4	12		167	80.75363527	4	52	-798.6816374	80	25		167	1769.88406	80	45	-19.4019408	3	59		167	100	2	50	32.53829605	5	49
168	-100	1	98	-17.29879593	2	65	-794.9565074	80	88		168	-799.0625786	80	22	-9.063091494	1	67		168	17.65314167	5	49	-26.95839422	3	16		168	88.19828578	4	52	-598.1356446	80	60		168	25.17026525	4	49	-25.01677055	6	54
169	-9.63415498	1	74	-9.432073518	1	33	-5.747710838	1	43		169	-19.73751742	2	9	-9.782785485	1	82		169	91.18912683	4	52	-797.7167189	80	24		169	65.70010842	6	50	-15.71392365	2	39		169	183.6752874	4	51	93.45777395	3	52
170	14.36981181	80	54	-19.89071543	2	94	-9.679703631	1	76		170	-10	1	19	-786.3136479	80	84		170	40	2	49	911.0307863	80	46		170	197.2783732	3	51	-17.76378545	5	68		170	32.14303817	3	49	24.87537309	5	49
171	-67.70844401	9	47	-9.965766641	1	95	-30.32835736	4	43		171	-200	2	1	-100	1	99		171	59.288459	7	50	32.68180018	4	53		171	82.12603534	5	52	-9.63415498	1	74		171	200	2	51	100	1	51
172	-799.0688342	80	20	-9.217766021	1	68	-19.56557097	2	82		172	-19.97533634	2	15	200	2	51		172	-2.152743567	7	49	-791.4223667	80	21		172	25.23052838	5	49	-28.41343502	3	34		172	3.873859329	8	49	83.05155726	4	52
173	-57.73734631	8	47	6.98000597	4	48	-9.765249081	1	30		173	-4.336371903	1	58	-24.05937953	3	39		173	97.73135288	3	52	-138.8962714	5	77		173	91.68666852	4	50	-19.87391269	2	88		173	34.47175754	3	49	38.42951102	3	49
174	47.14292088	80	53	-18.83216294	3	42	-8000	80	1		174	-797.5515064	80	24	-732.1922367	80	13		174	12.12489921	6	49	-789.6445756	80	8		174	100	2	52	-19.82269029	2	27		174	15.41809545	5	49	4.853917736	6	53
175	100	2	52	-781.8330682	80	83	-17.29879593	2	65		175	-38.95620338	4	75	-19.85512286	2	89		175	69.27270499	6	50	-628.4574704	80	27		175	97.99066166	3	50	-24.79342462	3	65		175	34.09313912	4	49	36.1608639	4	49
176	-55.10921097	7	45	-5.528242464	1	59	-11.95225821	3	59		176	-100	1	97	-19.23033933	2	73		176	-120.8751919	80	64	258.5398765	80	42		176	755.4306872	80	49	-4.405195099	1	45		176	-0.895773278	1	54	34.47175754	3	49
177	-605.4432674	80	63	-3.622567845	1	57	-777.0466995	80	78		177	-3.652088798	1	46	-18.57864749	2	34		177	79.45077825	5	50	-798.4171355	80	17		177	75.1823349	6	52	-26.48646604	3	68		177	24.61433022	5	53	13.65161503	7	49
178	-9.713083744	1	78	-782.3299291	80	6	-795.6286174	80	94		178	-9.73169648	1	3	-796.8330061	80	96		178	-86.95165334	80	49	-729.620004	80	3		178	190.4238405	4	51	-9.66773518	1	75		178	83.94754902	4	52	74.54503785	5	50
179	223.0874856	7	51	-9.981994426	1	17	-9.828920599	1	84		179	-39.86361623	4	17	-100	1	2		179	40	2	49	-9.643221013	1	31		179	75.1823349	6	52	-8.050933995	1	63		179	20	1	49	13.64322515	7	53
180	-49.27910548	5	5	-784.3743494	80	26	-19.85512286	2	89		180	-795.8534513	80	12	-18.57864749	2	34		180	-108.1750963	80	59	-791.9579412	80	21		180	156.6239284	7	51	-9.765249081	1	30		180	74.54503785	5	50	4.853917736	6	53
181	-4.336371903	1	58	-100	1	0	-19.93153328	2	95		181	-797.6878166	80	24	-9.92756143	1	89		181	180.4739038	5	51	905.7966679	80	41		181	100	2	50	-7.856961826	1	39		181	23.62256784	6	49	20	1	49
182	33.94594832	80	55	50	1	50	-9.779124114	1	6		182	-30.26183173	4	4	-9.834787532	1	29		182	16.29918645	6	53	-7457.916898	80	97		182	100	2	52	-9.432073518	1	33		182	13.76190693	7	49	19.04135785	7	49
183	-9.301492285	1	69	-19.5043396	2	79	-43.14633893	5	66		183	-2.009338336	1	55	-0.895773278	1	54		183	95.5948049	3	50	-797.8500945	80	13		183	26.94246542	4	49	-19.70357614	2	85		183	32.5087751	5	49	-9.06171388	4	48
184	-9.679703631	1	76	-19.96849197	2	25	-19.56557097	2	82		184	-9.947510383	1	90	-6.987800183	1	41		184	20	1	53	-788.9212617	80	9		184	738.6408264	80	54	-790.7879721	80	83		184	50	1	50	83.94754902	4	52
185	33.94594832	80	55	-4397.464363	80	92	-9.782785485	1	82		185	-797.6878166	80	24	-9.948168142	1	12		185	16.29918645	6	53	258.5398765	80	42		185	96.37743216	3	52	-792.4006221	80	24		185	32.53829605	5	49	40	2	49
186	-9.92756143	1	89	-13.0844521	2	42	-100	1	98		186	-9.713083744	1	78	-6.854532718	1	61		186	30.36584502	3	49	-767.3797762	80	24		186	39.10422672	3	49	-8.345455875	1	64		186	25.55870636	6	53	40	2	53
187	-9.976325281	1	14	-8000	80	97	-9.765249081	1	30		187	-16.66335947	2	38	-9.936609064	1	92		187	100	2	52	-751.5994212	80	73		187	764.1690689	80	49	-26.00756929	3	85		187	-22.11801804	5	54	6.00127228	8	53
188	86.4598751	80	56	-1.570488982	1	48	-9.969763791	1	93		188	-797.5515064	80	24	-1.791546557	2	54		188	95.5948049	3	50	-8000	80	1		188	91.68666852	4	50	-796.6668645	80	91		188	12.50115338	5	53	38.42951102	3	49
189	-47.90255877	7	47	-6.854532718	1	61	-777.0466995	80	78		189	100	1	51	-18.57864749	2	34		189	28.81434135	4	53	-790.2025069	80	11		189	88.19828578	4	52	30.17730971	3	27		189	23.47520456	6	49	72.74764736	5	50
190	-9.679703631	1	76	-781.5365661	80	83	-5.443253579	2	56		190	-7.856961826	1	39	-9.83274296	1	83		190	100	2	50	-786.2001339	80	19		190	82.59771054	5	52	-9.679703631	1	76		190	37.09488839	4	53	200	2	51
191	14.36981181	80	54	-471.1313314	80	80	-9.971097708	1	24		191	-29.93368825	3	11	-4.018676672	2	55		191	160.8597299	7	51	-776.5203797	80	31		191	180.5455558	5	51	-7.494628686	1	40		191	12.50115338	5	53	14.64323251	6	53
192	47.14292088	80	53	-9.63415498	1	74	-4.336371903	1	58		192	-781.6314076	80	5	-9.752169799	1	79		192	73.1467851	6	50	-797.9356491	80	11		192	180.4739038	5	51	-6.987800183	1	41		192	23.62256784	6	49	12.30825064	5	49
193	-18.45842941	4	44	-3.140977963	2	48	-797.8500945	80	13		193	-788.476182	80	24	-27.74661013	3	36		193	49.29598413	8	50	-797.6878166	80	24		193	83.03727055	5	50	-765.9953387	80	71		193	62.83309392	6	50	92.58462436	3	52
194	200	2	51	-9.936609064	1	92	-798.8292812	80	21		194	-799.3979896	80	20	-16.69091175	2	64		194	-161.3641137	80	48	-797.1351497	80	17		194	-86.95165334	80	49	-793.0672101	80	91		194	37.09488839	4	53	38.42951102	3	49
195	62.78445426	80	56	-781.2508366	80	4	-19.33547036	2	75		195	20	1	49	-9.780922601	1	81		195	17.65314167	5	49	-763.9576224	80	92		195	-24.91788824	10	53	-9.985366015	1	21		195	22.30825064	4	49	-1.791546557	2	54
196	-7.494628686	1	40	-8.050933995	1	63	-19.91667161	2	91		196	-17.62911048	2	66	-3.622567845	1	57		196	200	2	51	-792.6802478	80	23		196	1765.639857	80	50	-799.4537382	80	23		196	50	1	50	34.09313912	4	49
197	-9.66773518	1	75	-777.4672052	80	80	-12.6079863	2	60		197	-789.8721694	80	7	-787.3248487	80	10		197	180.4739038	5	51	-19.67093658	4	47		197	196.3479112	3	51	-761.9903691	80	75		197	-42.50104528	8	48	12.30825064	5	49
198	33.22710528	80	55	-669.2905266	80	86	-9.958335806	1	91		198	-4.336371903	1	58	-9.66773518	1	75		198	95.5948049	3	50	-7729.70184	80	99		198	737.1804407	80	48	-2.268647119	1	47		198	74.54503785	5	50	7.676108036	7	49
199	-49.07036824	5	89	-5.200572756	1	44	-9.870557195	1	8		199	-6.854532718	1	61	-9.877730447	1	86		199	-14.94476205	9	53	-773.4255714	80	21		199	100	1	51	-563.175623	80	38		199	-3.800884893	3	54	5.490534022	6	49
200	-9.948168142	1	12	-6.542226049	1	42	-9.936609064	1	92		200	-777.4604873	80	5	-8.886207257	1	36		200	100	1	51	-7729.881622	80	2		200	200	2	51	-799.0625786	80	22		200	3.873859329	8	49	27.56944761	5	49
201	-63.93197669	9	44	-100	1	99	-9.062222149	1	35		201	-29.7138427	3	9	-10.40114551	2	44		201	173.6910231	6	51	-799.4311421	80	23		201	654.7036451	80	54	-28.17264928	3	31		201	15.16228935	6	49	193.1454673	3	51
202	-18.45842941	4	44	90.90465762	4	56	34.79942724	3	49		202	-9.73169648	1	3	20	1	53		202	95.5948049	3	50	-795.8316464	80	21		202	40	2	53	-9.301492285	1	69		202	22.33389634	4	53	23.47520456	6	49
203	-798.8439083	80	19	-775.4145123	80	81	-23.72505863	3	37		203	-24.05937953	3	39	-9.990621187	1	18		203	189.360111	4	51	-797.7167189	80	24		203	97.73135288	3	52	-9.976325281	1	14		203	73.26877177	5	52	22.30825064	4	49
204	-39.09250665	6	47	28.43633929	4	53	-19.5618452	2	81		204	-9.289323746	1	34	20	1	49		204	-136.0531432	80	49	-841.8626995	80	4		204	96.37743216	3	52	-5.528242464	1	59		204	83.05155726	4	52	23.62747114	6	53
205	-19.42659526	2	77	-19.89071543	2	94	-19.70357614	2	85		205	-19.97656447	2	22	-9.98529702	1	16		205	130.9148713	10	51	-120.4453786	80	59		205	-120.2217429	80	43	-37.76378545	4	68		205	84.3139828	4	50	34.25228916	3	53
206	-60.86307622	7	41	-17.29879593	2	65	-9.382024048	1	70		206	-219.4223451	4	1	-29.81677506	3	10		206	180.5455558	5	51	-799.4511876	80	23		206	97.73135288	3	52	-525.311711	80	57		206	-26.25254077	5	54	173.3836128	5	51
207	25.98552287	80	56	-18.43553204	2	68	-18.60298457	2	69		207	-2.009338336	1	55	-781.2508366	80	4		207	32.68180018	4	53	20.36377285	4	25		207	97.99066166	3	50	-18.43553204	2	68		207	200	2	51	40	2	53
208	-19.7760952	2	87	-8.345455875	1	64	-7.494628686	1	40		208	-100	1	0	-5.528242464	1	59		208	-31.99782756	10	49	-782.0108493	80	35		208	100	2	52	-100	1	98		208	31.94906601	3	53	173.8943648	5	51
209	-570.8305793	80	60	-9.780922601	1	81	-100	1	99		209	-9.71329763	1	77	-4.336371903	1	58		209	-793.0182898	80	10	-138.2990057	80	54		209	723.6137571	80	49	-200	2	99		209	173.8943648	5	51	32.68969329	5	53
210	-22.86180762	3	41	-3.622567845	1	57	-29.139679	3	77		210	-9.981994426	1	17	-9.888047602	1	87		210	173.6910231	6	51	-43.43602881	6	60		210	24.35012044	5	53	-4.537294238	2	47		210	27.56944761	5	49	72.74764736	5	50
211	-613.9152153	80	60	-9.973126181	1	13	-9.988282233	1	22		211	-26.91596878	4	57	-778.6745791	80	3		211	95.5948049	3	50	-276.2492612	80	68		211	1765.639857	80	50	-2.009338336	1	55		211	13.65161503	7	49	100	1	51
212	-19.94839123	2	11	-775.4145123	80	81	-20.43823989	3	63		212	-8.810390198	2	45	-798.8237616	80	16		212	79.45077825	5	50	-797.2613313	80	95		212	196.3479112	3	51	-777.0638104	80	77		212	-22.11801804	5	54	15.41809545	5	49
213	-612.8124435	80	65	-5.200572756	1	44	-9.973126181	1	13		213	-100	1	98	-29.38967797	3	80		213	186.8777314	4	51	-674.3474434	80	16		213	200	2	51	-8.886207257	1	36		213	14.82704392	5	53	3.873859329	8	49
214	33.94594832	80	55	-19.98634345	2	23	-19.6578412	2	84		214	20	1	49	-9.765635457	1	4		214	75.1823349	6	52	-302.8032326	80	34		214	186.8777314	4	51	-20.91449641	3	39		214	-37.69662965	7	48	-33.89438095	6	48
215	-13.0844521	2	42	-2.268647119	1	47	100	2	52		215	-34.55508363	4	9	-9.063091494	1	67		215	29.39376251	10	50	160.765721	80	25		215	38.42951102	3	53	-100	1	97		215	100	2	52	-5.409625082	3	48
216	-9.888047602	1	87	-9.973126181	1	13	41.1896098	3	45		216	-3.652088798	1	46	-19.74111439	2	8		216	82.12603534	5	52	-797.6878166	80	24		216	200	2	51	-19.74111439	2	8		216	3.873859329	8	49	193.0121998	3	51
217	-68.34108845	8	41	-795.8008306	80	90	-9.990621187	1	18		217	-9.713083744	1	78	-9.914553444	1	10		217	11.54564134	6	53	-778.6485194	80	11		217	1823.792196	80	45	-9.470179835	1	71		217	39.10422672	3	53	163.4094172	6	51
218	42.26794106	80	54	-3.652088798	1	46	-9.877730447	1	86		218	-9.73169648	1	3	-9.976325281	1	14		218	-31.99782756	10	49	-13.70906544	2	61		218	32.68180018	4	53	-9.962489346	1	96		218	22.30825064	4	49	-1.791546557	2	54
219	-9.936609064	1	92	-10.40114551	2	44	-28.90284902	3	71		219	50	1	50	-17.18283259	2	37		219	180.5455558	5	51	-190.8792488	80	69		219	24.35012044	5	53	-9.888047602	1	87		219	22.33389634	4	53	73.95926679	5	52
220	-100	1	1	-9.301492285	1	69	-14.98925737	2	40		220	-5.200572756	1	44	-17.77241451	2	36		220	49.29598413	8	50	-8000	80	97		220	1826.188053	80	50	-9.780922601	1	81		220	193.0121998	3	51	28.10358	6	49
221	250	3	51	-11.05648493	2	59	-799.4537382	80	23		221	-9.990621187	1	18	-7.856961826	1	39		221	69.27270499	6	50	-28.2779321	3	13		221	-82.64685387	80	54	-9.765635457	1	4		221	100	2	50	22.33389634	4	53
222	-9.71329763	1	77	-765.9953387	80	76	-781.515596	80	80		222	-16.66335947	2	38	-49.4676132	5	23		222	-88.81978281	80	58	-788.7013839	80	10		222	200	2	51	-796.9991477	80	96		222	-34.894501	7	54	50	1	52
223	-31.36319145	5	44	-44.06995197	5	92	-9.877730447	1	86		223	50	1	50	-9.970952817	1	26		223	73.1467851	6	50	-1951.577957	80	97		223	100	1	51	27.90866259	4	27		223	-36.22886605	6	54	25.17026525	4	49
224	-798.8439083	80	24	-8.810390198	2	45	-17.62911048	2	66		224	-781.4854219	80	5	-3.652088798	1	46		224	88.10017621	4	50	-679.1323494	80	20		224	95.5948049	3	50	-5.200572756	1	44		224	74.54503785	5	50	-1.791546557	2	54
225	-9.948168142	1	12	-777.0638104	80	77	-16.69091175	2	64		225	-799.3979896	80	20	-799.0625786	80	22		225	100	2	52	-99.22193566	80	49		225	50	1	52	3891.134928	80	56		225	12.30825064	5	49	173.8943648	5	51
226	-19.67093658	4	47	-3.140977963	2	48	-19.5618452	2	81		226	-16.66335947	2	38	-6.542226049	1	42		226	28.81434135	4	53	-759.8763344	80	29		226	189.360111	4	51	-797.2613313	80	95		226	36.1608639	4	49	33.90365397	4	53
227	-13.97560037	2	41	-777.4672052	80	75	-9.971097708	1	24		227	-781.2508366	80	4	-766.3232981	80	9		227	2.295978609	7	49	-39.79443656	5	40		227	90.08865486	3	52	-798.3797053	80	16		227	32.14303817	3	49	83.05155726	4	52
228	-9.470179835	1	71	-9.470179835	1	71	-30.5004625	5	60		228	-799.3979896	80	20	-9.780922601	1	81		228	170.8306827	6	51	-788.6982883	80	10		228	738.6408264	80	54	-9.987668171	1	15		228	13.76190693	7	49	100	2	52
229	-9.615169667	1	73	-787.2745049	80	87	-9.780922601	1	81		229	-795.8534513	80	12	-19.0661342	2	72		229	97.73135288	3	52	-49.81170848	6	37		229	86.21278085	4	50	-9.533067102	1	72		229	21.12461587	5	53	10.22819403	6	49
230	50	1	52	-9.063091494	1	67	-100	1	98		230	-797.8500945	80	13	-19.5618452	2	81		230	40	2	53	-679.1323494	80	20		230	91.18912683	4	52	-8000	80	97		230	10.22819403	6	49	100	2	52
231	20	1	53	-10	1	19	-9.958335806	1	91		231	-19.73751742	2	9	-209.8734021	3	2		231	19.62519474	11	50	-155.2070216	80	49		231	176.3772482	5	51	-9.868758708	1	9		231	200	2	51	173.8943648	5	51
232	-9.470179835	1	71	-1.791546557	2	54	-15.08647459	3	56		232	-800	80	19	20	1	49		232	-24.91788824	10	53	-798.6117999	80	21		232	197.2783732	3	51	-28.41343502	3	34		232	92.50537131	3	50	23.62256784	6	49
233	33.94594832	80	55	-9.988282233	1	22	-6.303993148	1	60		233	-29.7138427	3	9	-19.53713555	2	5		233	178.0631761	5	51	-798.5595541	80	17		233	91.18912683	4	52	-18.43553204	2	68		233	93.69600685	3	50	4.853917736	6	53
234	99.04981212	80	58	-669.2905266	80	86	-7.856961826	1	39		234	-19.97533634	2	15	-200	2	2		234	189.360111	4	51	-797.2085519	80	23		234	-111.8016107	80	48	-18.1244443	2	35		234	-3.800884893	3	54	6.00127228	8	53
235	-39.78490365	5	41	-777.0638104	80	77	-781.515596	80	80		235	-200	2	1	-18.60298457	2	69		235	91.18912683	4	52	-689.4433704	80	40		235	173.6910231	6	51	737.1804407	80	53		235	200	2	51	-3.140977963	2	48
236	20	1	53	-19.56557097	2	82	-2.009338336	1	55		236	-9.66773518	1	75	-39.92374827	4	14		236	173.619371	6	51	-793.1642755	80	10		236	-123.7392028	80	64	-9.782785485	1	82		236	-5.409625082	3	48	3.873859329	8	49
237	40	2	49	-19.89071543	2	94	-24.74700892	4	61		237	-789.8721694	80	7	-100	1	0		237	-136.0531432	80	49	-620.8147723	80	22		237	28.81434135	4	53	-753.3174275	80	68		237	200	2	51	32.14303817	3	49
238	-776.0619471	80	80	-0.895773278	1	54	-12.462479	3	45		238	-219.7533197	4	1	-9.936609064	1	92		238	-136.0531432	80	49	-775.60776	80	9		238	86.21278085	4	50	-9.71329763	1	77		238	22.33389634	4	53	-3.800884893	3	54
239	-9.643221013	1	31	-11.95225821	3	59	50	1	52		239	-9.615169667	1	73	-9.66773518	1	75		239	-114.8086152	80	44	-799.2496949	80	18		239	-82.64685387	80	54	-0.895773278	1	54		239	22.33389634	4	53	36.1608639	4	49
240	14.36981181	80	54	-5.200572756	1	44	-9.877730447	1	86		240	-219.7533197	4	1	-19.94839123	2	11		240	200	2	51	-7.304177597	2	46		240	196.3479112	3	51	20	1	49		240	5.225333008	7	49	11.29569527	6	53
241	-6.987800183	1	41	-9.990621187	1	18	-5.528242464	1	59		241	-789.8721694	80	7	-799.0625786	80	22		241	50	1	52	189.360111	4	51		241	100	2	52	20	1	53		241	74.54503785	5	50	28.44549042	5	53
242	-9.779124114	1	6	-8.050933995	1	63	-14.83075128	2	62		242	-9.615169667	1	73	-9.63415498	1	74		242	100	2	52	-33.0700619	5	47		242	-34.78844543	11	53	-18.1244443	2	35		242	183.3689788	4	51	-31.34229495	5	48
243	-31.45322392	4	41	-4397.464363	80	92	-100	1	97		243	-9.973126181	1	13	-19.66957506	2	29		243	69.27270499	6	50	-222.3770002	80	44		243	764.1690689	80	54	-0.895773278	1	54		243	62.83309392	6	50	20	1	53
244	-606.2144873	80	60	-2.721626789	1	56	-9.851788069	1	85		244	-19.74111439	2	8	-16.66335947	2	38		244	100	2	50	11.32725619	3	58		244	100	2	50	-9.765635457	1	4		244	24.82021564	4	53	73.26877177	5	52
245	12.5600182	80	58	-3.622567845	1	57	-798.8265214	80	16		245	-29.43957565	3	81	-38.68935337	4	4		245	91.18912683	4	52	-52.51760195	6	61		245	180.4739038	5	51	-9.510224931	1	32		245	20	1	49	4.853917736	6	53
246	-63.93197669	9	44	-3.622567845	1	57	-9.976325281	1	14		246	-9.470179835	1	71	-798.7396788	80	25		246	38.42951102	3	53	-789.9806237	80	21		246	23.46403416	5	53	-18.10481732	3	58		246	3.873859329	8	49	100	2	52
247	12.5600182	80	58	-100	1	1	-9.984245985	1	25		247	-19.33547036	2	75	-9.958335806	1	91		247	121.1357472	11	51	-798.8292812	80	21		247	190.4238405	4	51	-19.95265056	2	14		247	32.53829605	5	49	62.83309392	6	50
248	80.48107241	80	54	-791.0438081	80	87	-22.68108033	4	43		248	-9.973126181	1	13	30.66452964	3	75		248	97.73135288	3	52	872.046481	80	71		248	190.0290472	3	51	-9.432073518	1	33		248	-34.894501	7	54	73.26877177	5	52
249	-100	1	0	-23.73054149	5	59	-9.780922601	1	81		249	-9.470179835	1	71	-17.28954361	3	46		249	171.2086434	6	51	-7.304177597	2	46		249	65.2942873	7	52	-8.888688801	3	48		249	193.1454673	3	51	5.490534022	6	49
250	-58.50630092	7	41	-8.886207257	1	36	-9.945357717	1	94		250	-9.73169648	1	3	-10.40114551	2	44		250	82.59771054	5	52	-727.3590016	80	76		250	181.6092853	5	51	-9.911345144	1	27		250	92.50537131	3	50	92.58462436	3	52
251	-70.84507065	8	41	-19.5618452	2	81	-11.49542168	2	43		251	-19.87391269	2	88	-29.73374105	3	25		251	24.35012044	5	53	163.8062252	80	70		251	88.10017621	4	50	-6.987800183	1	41		251	40	2	53	34.09313912	4	49
252	20	1	53	-669.2905266	80	86	-19.42659526	2	77		252	-9.71329763	1	77	-6.854532718	1	61		252	-111.8016107	80	48	-28.2779321	3	13		252	190.4238405	4	51	-18.43553204	2	68		252	23.62256784	6	49	84.3139828	4	50
253	-9.870557195	1	8	-29.40803082	4	59	-11.49542168	2	43		253	-29.81677506	3	10	-3.622567845	1	57		253	-34.78844543	11	53	-789.8721694	80	7		253	40	2	53	-12.6079863	2	60		253	73.26877177	5	52	6.00127228	8	53
254	61.20934257	80	56	-775.4145123	80	81	-19.82269029	2	27		254	-797.6878166	80	24	-797.6878166	80	24		254	50	1	52	-720.9727725	80	22		254	755.4306872	80	49	-782.6228388	80	82		254	12.50115338	5	53	-3.140977963	2	48
255	-616.8858568	80	63	-11.95225821	3	59	-8.345455875	1	64		255	-0.895773278	1	54	-798.8292812	80	21		255	-82.64685387	80	54	-789.5006966	80	9		255	1850.484819	80	47	-9.76894495	1	80		255	92.50537131	3	50	38.42951102	3	49
256	-789.5006966	80	9	-765.9953387	80	76	-11.05648493	2	59		256	-790.9558685	80	20	-50.65430908	6	14		256	24.35012044	5	53	-19.98494974	2	20		256	-82.64685387	80	54	-2.009338336	1	55		256	74.54503785	5	50	173.3836128	5	51
257	-39.51575378	4	90	-9.873402117	1	7	-3.622567845	1	57		257	-9.66773518	1	75	-9.992474871	1	20		257	33.25769566	10	52	-30.53148986	4	39		257	88.19828578	4	52	-781.4854219	80	5		257	-33.89438095	6	48	20	1	49
258	-78.31218616	9	41	-2.721626789	1	56	-790.2184357	80	86		258	-100	1	98	-19.98634345	2	23		258	189.360111	4	51	-757.3635829	80	13		258	140.8890669	9	51	-9.98529702	1	16		258	17.65810246	6	49	-22.11801804	5	54
259	-29.20146924	3	6	-6.987800183	1	41	-705.8779264	80	69		259	-5.200572756	1	44	-2.009338336	1	55		259	-136.0531432	80	49	-797.7167189	80	24		259	711.4327299	80	48	-29.19010565	3	28		259	30.09783128	4	49	13.65161503	7	49
260	-21.97705755	3	40	-797.2613313	80	95	-2.009338336	1	55		260	-9.768567774	1	5	-29.30238463	3	5		260	200	2	51	-305.1319519	80	39		260	196.3479112	3	51	-0.895773278	1	54		260	-22.11801804	5	54	40	2	49
261	-9.914553444	1	10	-765.1301903	80	71	-781.4854219	80	5		261	-219.7533197	4	1	-5.200572756	1	44		261	95.5948049	3	50	-753.1939552	80	13		261	-116.8707168	80	63	-9.765635457	1	4		261	20	1	53	14.82704392	5	53
262	-36.91525812	4	74	-19.5043396	2	79	-9.877730447	1	86		262	-3.652088798	1	46	-7.856961826	1	39		262	-2.152743567	7	49	-791.5247586	80	16		262	704.6715391	80	53	-796.0888646	80	15		262	34.25228916	3	53	-1.791546557	2	54
263	-100	1	2	-9.510224931	1	32	-24.48364319	3	66		263	-799.0625786	80	22	180.5393738	4	51		263	24.35012044	5	53	-7909.911345	80	2		263	29.39376251	10	50	-786.3461219	80	81		263	3.666318008	8	49	173.8943648	5	51
264	-9.962489346	1	96	-6.303993148	1	60	-7.494628686	1	40		264	-13.97560037	2	41	-16.69091175	2	64		264	-120.8660246	80	38	-761.8392341	80	38		264	737.1804407	80	48	-2.009338336	1	55		264	50	1	50	13.65161503	7	49
265	-796.9991477	80	96	-795.8008306	80	90	-9.962489346	1	96		265	-9.66773518	1	75	-1.570488982	1	48		265	-86.95165334	80	49	170.8306827	6	51		265	28.81434135	4	53	-8.649397967	1	65		265	-1.570488982	1	48	34.09313912	4	49
266	-606.9296598	80	64	-9.752169799	1	79	-782.3299291	80	6		266	-9.301492285	1	69	50	1	52		266	63.17614046	7	52	874.6621281	80	66		266	-111.8016107	80	48	-0.895773278	1	54		266	32.68969329	5	53	6.00127228	8	53
267	-9.83274296	1	83	-3.140977963	2	48	-5.200572756	1	44		267	-9.973126181	1	13	45.46270576	3	47		267	130.9148713	10	51	-760.8320581	80	24		267	764.1690689	80	49	-2.009338336	1	55		267	193.1454673	3	51	32.5087751	5	49
268	-617.2453772	80	61	-18.43553204	2	68	-9.992474871	1	20		268	-8.810390198	2	45	-782.3299291	80	6		268	49.29598413	8	50	-782.9423279	80	81		268	759.8642694	80	49	-3.622567845	1	57		268	36.1608639	4	49	193.0121998	3	51
269	-29.81097252	3	27	-200	2	1	-782.4738081	80	81		269	-19.97656447	2	22	-18.12618299	2	67		269	97.73135288	3	52	-796.5134433	80	11		269	97.73135288	3	52	-28.71749441	3	75		269	40	2	49	34.09313912	4	49
270	-45.43264894	5	72	-9.834787532	1	29	-11.95225821	3	59		270	-7.245135689	2	57	-19.89502077	2	90		270	-120.8751919	80	64	-793.7292076	80	17		270	63.17614046	7	52	-8.810390198	2	45		270	39.10422672	3	53	11.29569527	6	53
271	-100	1	0	-780.1735839	80	79	-100	1	99		271	100	1	51	-9.828920599	1	84		271	50	1	50	-7639.32074	80	97		271	32.68180018	4	53	-19.96849197	2	25		271	40	2	53	73.95926679	5	52
272	-1.791546557	2	54	-19.98634345	2	23	-29.58130659	3	85		272	-9.768567774	1	5	-43.24340896	5	13		272	16.29918645	6	53	-52.51760195	6	61		272	97.73135288	3	52	-798.5498947	80	18		272	193.0121998	3	51	21.12461587	5	53
273	-100	1	97	-17.18283259	2	37	50	1	52		273	-9.765635457	1	4	-35.695557	5	62		273	72.73396092	6	50	-767.1007553	80	13		273	1765.639857	80	50	-9.782785485	1	82		273	93.45777395	3	52	8.92596717	7	53
274	58.01145236	80	57	-626.7635182	80	66	34.79942724	3	49		274	-200	2	1	-9.679703631	1	76		274	49.29598413	8	50	-800	80	19		274	196.3479112	3	51	-8000	80	97		274	73.95926679	5	52	40	2	53
275	-77.70844401	10	47	50	1	52	-9.947510383	1	90		275	-18.12618299	2	67	-9.73169648	1	3		275	-117.9534983	80	39	-29.64799551	4	44		275	180.4739038	5	51	-19.75803213	2	28		275	74.54503785	5	50	5.490534022	6	49
276	-16.82723112	4	47	100	2	52	-15.08647459	3	56		276	50	1	52	-9.679703631	1	76		276	160.8597299	7	51	-786.475429	80	11		276	32.68180018	4	53	-705.8779264	80	64		276	183.6752874	4	51	100	2	52
277	-9.877730447	1	86	-19.0661342	2	72	-9.948168142	1	12		277	-5.747710838	1	43	-29.87833071	3	12		277	100	1	51	-1951.577957	80	97		277	100	2	50	-4381.322684	80	97		277	-5.409625082	3	48	82.74012223	4	50
278	-9.947510383	1	90	-16.10186799	2	63	-780.1735839	80	79		278	-9.973126181	1	13	-9.765635457	1	4		278	130.9148713	10	51	-7639.32074	80	97		278	730.5627771	80	54	-54.75781365	6	65		278	100	2	52	-5.409625082	3	48
279	-1.570488982	1	48	-4397.464363	80	92	-19.94219542	2	24		279	-9.289323746	1	34	-29.87833071	3	12		279	49.29598413	8	50	-798.6816374	80	25		279	97.99066166	3	50	-100	1	0		279	30.75877085	4	53	-16.69511589	4	48
280	-19.74111439	2	8	-19.66957506	2	29	-100	1	99		280	-11.05648493	2	59	-17.29879593	2	65		280	200	2	51	-798.7212386	80	15		280	91.18912683	4	52	-100	1	2		280	40	2	49	20	1	53
281	-9.779124114	1	6	30.12098393	3	53	-5.443253579	2	56		281	-19.97656447	2	22	-30.02426808	4	35		281	130.9148713	10	51	166.3447719	80	50		281	100	2	50	-9.765635457	1	4		281	36.1608639	4	49	82.74012223	4	50
282	62.78445426	80	56	-18.60298457	2	69	-16.52122606	4	55		282	-799.162535	80	20	-22.41107031	3	38		282	-122.5008337	80	59	-785.889152	80	25		282	73.1467851	6	50	-780.1735839	80	79		282	39.10422672	3	53	100	2	50
283	-39.78490365	5	41	-9.911345144	1	27	-9.877730447	1	86		283	-9.970952817	1	26	-9.945357717	1	94		283	17.15247908	5	49	-781.9216885	80	5		283	196.3479112	3	51	-7.415375642	1	62		283	25.55870636	6	53	24.82021564	4	53
284	-9.98529702	1	16	-9.828920599	1	84	-8.672743807	2	58		284	-235.1630851	6	1	-9.962489346	1	96		284	171.2086434	6	51	-791.8637781	80	20		284	20	1	53	-9.851788069	1	85		284	62.83309392	6	50	3.873859329	8	49
285	-48.49225109	7	47	-795.8008306	80	90	31.20536382	4	45		285	-19.75803213	2	28	-9.936956343	1	88		285	5.039030859	7	53	-780.4639891	80	24		285	197.2783732	3	51	-2.721626789	1	56		285	200	2	51	-26.40819963	5	48
286	-19.33547036	2	75	-4.537294238	2	47	-18.12618299	2	67		286	-8.649397967	1	65	-798.3797053	80	11		286	180.5455558	5	51	-721.9292136	80	5		286	95.5948049	3	50	-4.018676672	2	55		286	40	2	49	4.853917736	6	53
287	241.1891268	5	51	-10	1	19	-4.537294238	2	47		287	-9.962489346	1	96	-29.58512665	3	26		287	63.17614046	7	52	184.8612359	80	57		287	90.01575401	3	50	-796.9991477	80	96		287	183.6752874	4	51	34.47175754	3	49
288	56.2167573	80	57	-793.4426501	80	86	-8.591416293	1	37		288	-3.652088798	1	46	-38.36460678	4	5		288	20.67174659	4	53	-799.0562908	80	22		288	187.6351522	4	51	-5.528242464	1	59		288	23.47520456	6	49	4.853917736	6	53
289	-1.791546557	2	54	-10	1	19	-9.971097708	1	24		289	-19.74680423	2	7	-9.217766021	1	68		289	26.94246542	4	49	200	2	51		289	91.18912683	4	52	-7.304177597	2	46		289	37.09488839	4	53	15.41809545	5	49
290	-8.672743807	2	58	53.89904505	6	47	-8.345455875	1	64		290	-797.6878166	80	24	-9.990621187	1	18		290	28.81434135	4	53	-779.5766264	80	25		290	654.7036451	80	54	-19.87321813	2	92		290	100	2	50	20.21881522	5	49
291	-29.76126573	3	92	-31.99380051	4	61	-790.2592812	80	89		291	-18.60298457	2	69	-9.948168142	1	12		291	100	2	50	-674.3525491	80	21		291	79.03795407	5	50	-7.856961826	1	39		291	-3.140977963	2	48	92.58462436	3	52
292	75.80921589	80	58	-775.4145123	80	81	-781.4854219	80	5		292	-9.533067102	1	72	-100	1	99		292	91.18912683	4	52	-23.20051894	3	33		292	82.12603534	5	52	-773.4188144	80	75		292	24.87537309	5	49	-7.477349867	3	48
293	-9.868758708	1	9	-7909.936609	80	97	-9.71329763	1	77		293	-9.533067102	1	72	-3.622567845	1	57		293	180.4739038	5	51	-603.7149209	80	33		293	189.360111	4	51	-26.43777578	4	35		293	32.5087751	5	49	92.58462436	3	52
294	-19.42659526	2	77	-13.0844521	2	42	-100	1	2		294	-9.432073518	1	33	-9.976325281	1	14		294	74.7106597	6	52	-732.3177789	80	10		294	100	2	50	-29.24154883	3	81		294	38.42951102	3	49	30.75877085	4	53
295	-9.945357717	1	94	-28.06279205	3	67	-28.34872627	4	60		295	-7.245135689	2	57	-18.86414704	2	33		295	-120.8751919	80	64	-5.200572756	1	44		295	25.23052838	5	49	-19.0661342	2	72		295	193.0121998	3	51	40	2	53
296	-9.779124114	1	6	-20.34580867	3	59	-6.854532718	1	61		296	-9.765635457	1	4	-19.94190563	2	26		296	189.360111	4	51	-799.3979896	80	20		296	23.38429355	11	52	-17.18283259	2	37		296	183.3689788	4	51	20	1	49
297	-42.47598145	5	41	50	1	52	-29.81097252	3	27		297	-6.987800183	1	41	-11.05648493	2	59		297	200	2	51	-8000	80	99		297	-108.1750963	80	59	-19.87321813	2	92		297	38.42951102	3	49	-0.895773278	1	54
298	-9.92756143	1	89	-29.40803082	4	59	-9.936956343	1	88		298	-9.976325281	1	14	-100	1	98		298	40	2	49	38.42951102	3	53		298	38.42951102	3	53	-8.331679737	1	38		298	32.14303817	3	49	72.74764736	5	50
299	-100	1	98	-19.94625236	2	13	-21.12444108	3	61		299	-7819.75332	80	1	50	1	52		299	19.62519474	11	50	261.0306069	80	47		299	40	2	53	-795.9850951	80	22		299	11.29569527	6	53	32.53829605	5	49
300	-40.96344885	5	41	-2.268647119	1	47	-798.1060224	80	14		300	-19.53713555	2	5	-6.542226049	1	42		300	100	2	52	-782.3858547	80	6		300	97.73135288	3	52	-4.336371903	1	58		300	83.05155726	4	52	73.26877177	5	52
301	-7.856961826	1	39	-16.69599443	3	43	100	2	50		301	-9.615169667	1	73	-778.5357184	80	3		301	33.25769566	10	52	-782.194026	80	6		301	35.6636281	3	53	-796.6668645	80	91		301	32.53829605	5	49	8.92596717	7	53
302	-59.26677366	6	5	-9.870557195	1	8	16.44211791	7	61		302	-9.948168142	1	12	-8.050933995	1	63		302	32.68180018	4	53	-799.0625786	80	22		302	97.99066166	3	50	-9.868758708	1	9		302	183.6752874	4	51	72.74764736	5	50
303	77.04198939	80	56	-7.494628686	1	40	-18.43553204	2	68		303	-6.854532718	1	61	-9.976325281	1	14		303	121.1357472	11	51	-759.8763344	80	29		303	26.94246542	4	49	-798.5595541	80	17		303	92.58462436	3	52	37.09488839	4	53
304	241.1891268	5	51	-21.78704574	4	59	-655.3045493	80	38		304	-6.987800183	1	41	-9.981994426	1	17		304	200	2	51	-712.7395266	80	33		304	88.19828578	4	52	-18.7640481	2	70		304	-29.60007801	5	54	17.65810246	6	49
305	-9.780922601	1	81	-9.911345144	1	27	-28.44810536	3	73		305	-19.94839123	2	11	-9.510224931	1	32		305	20	1	53	-7909.936609	80	97		305	57.93950596	7	52	-9.780922601	1	81		305	-36.22886605	6	54	15.41809545	5	49
306	20	1	49	65.46270576	4	47	-43.14633893	5	66		306	-19.89633628	2	12	-58.44530873	6	21		306	-2.152743567	7	49	70.37839074	4	26		306	91.18912683	4	52	-4.336371903	1	58		306	-29.60007801	5	54	40	2	53
307	-29.02684116	3	9	-781.3539598	80	4	-19.96849197	2	25		307	-9.958335806	1	91	-31.87516013	4	15		307	150.8743639	8	51	-799.4537382	80	23		307	88.10017621	4	50	-9.971097708	1	24		307	40	2	53	34.09313912	4	49
308	102.4904107	80	53	-781.5365661	80	83	4.607143169	4	59		308	-8000	80	1	-5.747710838	1	43		308	12.12489921	6	49	-796.9991477	80	96		308	88.19828578	4	52	-796.9991477	80	96		308	193.1454673	3	51	14.64323251	6	53
309	-38.86162869	4	9	-19.98634345	2	23	-24.48364319	3	66		309	-6.854532718	1	61	-8.345455875	1	64		309	-34.78844543	11	53	-789.5959912	80	12		309	91.18912683	4	52	-13.0844521	2	42		309	193.0121998	3	51	-6.992119313	3	54
310	-28.1292257	3	72	-8000	80	98	20	1	53		310	-8.810390198	2	45	-9.962489346	1	96		310	-2.152743567	7	49	-120.4453786	80	59		310	91.18912683	4	52	-9.971097708	1	24		310	13.64322515	7	53	72.74764736	5	50
311	247.7313529	4	51	-18.60298457	2	69	200	2	51		311	-781.3199886	80	4	-9.66773518	1	75		311	50	1	52	-7.304177597	2	46		311	50	1	50	-9.974195614	1	11		311	100	2	50	12.50115338	5	53
312	-68.47604401	9	47	-9.985366015	1	21	-19.02044986	2	32		312	-19.97656447	2	22	-8.649397967	1	65		312	-88.81978281	80	58	-657.2885662	80	72		312	-108.1750963	80	59	-753.3174275	80	73		312	93.69600685	3	50	163.4094172	6	51
313	-100	1	97	-100	1	0	-17.62768916	3	41		313	-795.8534513	80	12	-9.971097708	1	24		313	20	1	49	-780.7537089	80	34		313	156.6239284	7	51	-29.02047976	3	74		313	8.92596717	7	53	4.853917736	6	53
314	-9.73169648	1	3	-5.747710838	1	43	-100	1	99		314	-799.0625786	80	22	-17.18283259	2	37		314	-114.8086152	80	44	-795.8262647	80	16		314	759.8642694	80	49	-28.41343502	3	34		314	34.25228916	3	53	4.853917736	6	53
315	-15.71392365	2	39	-19.56557097	2	82	-7.494628686	1	40		315	-9.973126181	1	13	-490.2771741	80	22		315	69.27270499	6	50	-705.4238152	80	60		315	100	2	50	-9.965766641	1	95		315	32.14303817	3	49	36.1608639	4	49
316	-6.987800183	1	41	-28.93630962	3	92	-43.14633893	5	66		316	-3.622567845	1	57	39.18027147	4	45		316	70.72462258	7	50	-794.7324876	80	21		316	75.1823349	6	52	-9.993171727	1	23		316	3.873859329	8	49	-6.522511682	4	54
317	-49.07036824	5	89	-9.945357717	1	94	-9.834787532	1	29		317	-37.76378545	4	68	-9.970952817	1	26		317	196.3479112	3	51	-750.9727794	80	24		317	14.91804693	6	53	-4397.814309	80	99		317	37.09488839	4	53	-36.22886605	6	54
318	-73.91727371	10	44	-781.8330682	80	83	-6.303993148	1	60		318	-19.74111439	2	8	-9.301492285	1	69		318	23.38429355	11	52	-791.3128637	80	20		318	764.1690689	80	49	-19.89071543	2	94		318	20	1	53	13.65161503	7	49
319	-4.405195099	1	45	-29.45361857	3	82	-5.747710838	1	43		319	-800	80	19	-16.69091175	2	64		319	69.27270499	6	50	-792.3102538	80	10		319	200	2	51	-8.591416293	1	37		319	18.77775524	6	53	83.05155726	4	52
320	102.4904107	80	54	-782.3299291	80	6	-28.1292257	3	72		320	-790.9558685	80	20	-1.791546557	2	54		320	-14.94476205	9	53	-798.6064873	80	16		320	40	2	53	-773.1301364	80	73		320	-5.409625082	3	48	-31.96980611	6	54
321	-22.86180762	3	41	-9.63415498	1	74	-9.533067102	1	72		321	-9.71329763	1	77	-8.814555238	1	66		321	69.27270499	6	50	912.0945158	80	61		321	88.96205651	4	52	-21.67586839	3	42		321	40	2	49	200	2	51
322	-45.43264894	5	72	-792.2354096	80	24	-24.18324288	3	68		322	-9.533067102	1	72	8.703081209	4	44		322	30.36584502	3	49	-25.0032474	3	39		322	38.42951102	3	53	-6.303993148	1	60		322	183.6752874	4	51	14.82704392	5	53
323	-9.962489346	1	96	-10.40114551	2	44	-19.94219542	2	24		323	-5.200572756	1	44	-9.752169799	1	79		323	12.12489921	6	49	178.7705061	80	52		323	764.1690689	80	49	-798.5595541	80	17		323	13.64322515	7	53	40	2	53
324	18.28723732	80	57	-9.98529702	1	16	-29.01517399	3	75		324	-19.74111439	2	8	-19.73751742	2	9		324	30.28691626	3	53	-782.8664993	80	10		324	-114.8086152	80	44	-9.643221013	1	31		324	200	2	51	-1.791546557	2	54
325	80.83604601	80	57	-781.2508366	80	4	-19.82269029	2	27		325	-798.8292812	80	21	-716.6700015	80	11		325	-116.8707168	80	63	-799.0562908	80	22		325	730.5627771	80	54	-9.868758708	1	9		325	15.16228935	6	49	21.12461587	5	53
326	-39.64719746	4	94	-100	1	98	-7.856961826	1	39		326	-9.936609064	1	92	-100	1	98		326	23.38429355	11	52	-798.8180418	80	21		326	28.81434135	4	53	190.0290472	3	51		326	73.26877177	5	52	92.50537131	3	50
327	-68.34108845	8	41	100	1	51	-17.18283259	2	37		327	-9.301492285	1	69	-9.782785485	1	82		327	100	2	52	314.4318964	80	52		327	707.5652711	80	48	-11.49542168	2	43		327	100	1	51	13.76190693	7	49
328	-9.73169648	1	3	-5.528242464	1	59	-9.301492285	1	69		328	-19.73751742	2	9	-8.672743807	2	58		328	196.3479112	3	51	-792.3869586	80	24		328	190.4238405	4	51	-9.713083744	1	78		328	31.94906601	3	53	38.42951102	3	49
329	-41.36132856	7	47	-791.0438081	80	87	-9.765249081	1	30		329	-9.71329763	1	77	-19.98124237	2	18		329	72.73396092	6	50	-9.510224931	1	32		329	731.1911438	80	49	-798.7396788	80	25		329	23.47520456	6	49	15.41809545	5	49
330	50	1	52	50	1	52	-6.542226049	1	42		330	-17.02792117	3	57	-4.336371903	1	58		330	82.12603534	5	52	-797.1351497	80	17		330	82.59771054	5	52	-19.66957506	2	29		330	37.09488839	4	53	100	2	52
331	102.4904107	80	54	-2.721626789	1	56	-2.268647119	1	47		331	-781.4821032	80	5	-9.063091494	1	67		331	-14.94476205	9	53	-37.36689237	4	75		331	197.2783732	3	51	-799.0625786	80	22		331	-31.96980611	6	54	40	2	53
332	-19.66548592	2	83	-10.40114551	2	44	-9.63415498	1	74		332	-7.856961826	1	39	-5.443253579	2	56		332	170.8977443	7	51	-672.9678149	80	11		332	180.4739038	5	51	-9.92756143	1	89		332	73.26877177	5	52	200	2	51
333	-8000	80	99	-4.537294238	2	47	-9.92756143	1	89		333	-29.95227108	3	17	-9.73169648	1	3		333	100	2	50	-159.0623187	80	54		333	196.3479112	3	51	-19.5618452	2	81		333	93.69600685	3	50	4.853917736	6	53
334	-9.765635457	1	4	-9.936609064	1	92	-2.009338336	1	55		334	-19.46339296	2	3	-9.993171727	1	23		334	24.35012044	5	53	-25.0032474	3	39		334	121.1357472	11	51	-19.70357614	2	85		334	12.50115338	5	53	-3.140977963	2	48
335	50.00453762	80	58	-791.0438081	80	87	-9.969763791	1	93		335	40	2	49	-9.679703631	1	76		335	79.45077825	5	50	-133.8272481	80	59		335	764.1690689	80	49	-789.2145508	80	8		335	39.10422672	3	53	34.47175754	3	49
336	-49.08078889	7	47	-9.98529702	1	16	-9.851788069	1	85		336	-9.73169648	1	3	-57.12403906	6	28		336	150.8743639	8	51	-8000	80	0		336	-82.64685387	80	54	-662.2740334	80	40		336	14.82704392	5	53	-0.895773278	1	54
337	-38.61323503	6	47	-19.89071543	2	94	-7.245135689	2	57		337	-9.765635457	1	4	-100	1	99		337	-12.15274357	8	49	-798.5595541	80	17		337	186.8777314	4	51	-19.5043396	2	79		337	74.54503785	5	50	37.09488839	4	53
338	-55.20290251	10	47	-9.945357717	1	94	-9.834787532	1	29		338	-20.7131877	3	43	-18.57864749	2	34		338	100	2	50	-787.5072411	80	10		338	-24.91788824	10	53	-19.0661342	2	72		338	28.44549042	5	53	-9.06171388	4	48
339	-28.7431631	3	33	-4.405195099	1	45	-9.765249081	1	30		339	-45.54663211	5	13	-9.533067102	1	72		339	-165.9219019	80	44	905.7966679	80	41		339	1823.792196	80	50	-798.1060224	80	14		339	6.00127228	8	53	11.29569527	6	53
340	-27.75491491	3	71	-18.43553204	2	68	-9.992474871	1	20		340	-8000	80	2	-716.6700015	80	41		340	196.3479112	3	51	-797.9356491	80	11		340	189.360111	4	51	-798.8110664	80	22		340	183.3689788	4	51	100	2	50
341	62.78445426	80	56	-793.1642755	80	10	-2.268647119	1	47		341	-200	2	1	-8.331679737	1	38		341	24.35012044	5	53	-888.9130144	80	22		341	100	2	52	-2.009338336	1	55		341	20.21881522	5	49	38.42951102	3	49
342	-616.8858568	80	63	-9.993171727	1	23	-9.936956343	1	88		342	-28.23713955	3	69	-39.92691287	4	16		342	38.42951102	3	53	-261.846313	80	53		342	190.4238405	4	51	-14.07036134	3	47		342	17.65810246	6	49	-36.22886605	6	54
343	-9.870557195	1	8	-9.990621187	1	18	-765.9953387	80	76		343	-3.622567845	1	57	-29.25891045	3	78		343	190.3202964	3	51	-778.5357184	80	3		343	732.0073076	80	54	-11.49542168	2	43		343	32.5087751	5	49	200	2	51
344	-41.36132856	7	47	-18.1244443	2	35	-6.303993148	1	60		344	-7.245135689	2	57	17.44971939	6	47		344	100	2	52	-792.3119442	80	10		344	654.7036451	80	54	-8.814555238	1	66		344	37.09488839	4	53	24.61433022	5	53
345	100	2	52	-796.6668645	80	91	-13.06591066	3	43		345	-243.9776403	7	1	-19.35940726	2	76		345	49.29598413	8	50	-7819.824657	80	97		345	100	2	52	-798.5595541	80	17		345	32.53829605	5	49	74.54503785	5	50
346	-59.06278331	8	47	-6.987800183	1	41	-9.976325281	1	14		346	-797.8500945	80	13	-9.66773518	1	75		346	97.73135288	3	52	-793.1688568	80	25		346	200	2	51	-8000	80	99		346	-8.206079992	4	54	3.666318008	8	49
347	47.68134941	80	58	-19.56557097	2	82	-705.8779264	80	69		347	-19.82910689	2	10	-38.55236014	5	45		347	140.8890669	9	51	-797.7188831	80	21		347	706.3636238	80	48	-9.98529702	1	16		347	28.44549042	5	53	15.41809545	5	49
348	-49.21697717	6	41	-9.958335806	1	91	-4.018676672	2	55		348	-19.98124237	2	18	-9.965766641	1	95		348	100	2	52	-715.1419057	80	70		348	97.73135288	3	52	-9.382024048	1	70		348	17.65810246	6	49	24.87537309	5	49
349	-777.4672052	80	75	-9.510224931	1	32	-9.063091494	1	67		349	-9.873402117	1	7	-9.888047602	1	87		349	140.8890669	9	51	8.574298463	4	54		349	755.4306872	80	49	-5.200572756	1	44		349	40	2	49	34.47175754	3	49
350	-29.20146924	3	6	-8.345455875	1	64	-8000	80	97		350	-23.20051894	3	33	-800	80	19		350	33.25769566	10	52	908.5484067	80	46		350	711.4327299	80	48	-798.7396788	80	25		350	4.853917736	6	53	40	2	49
351	-798.8439083	80	24	-9.976325281	1	14	-659.1386855	80	67		351	-1.791546557	2	54	-33.66129972	4	37		351	173.6910231	6	51	-798.7396788	80	25		351	711.4327299	80	48	-9.948168142	1	12		351	183.3689788	4	51	7.676108036	7	49
352	-41.12844053	6	44	-25.69024893	3	39	-9.533067102	1	72		352	-9.76894495	1	80	-28.78711105	4	45		352	79.03795407	5	50	-730.0415469	80	24		352	100	2	52	-6.987800183	1	41		352	25.17026525	4	49	34.3732616	5	53
353	-19.73751742	2	9	-784.5669532	80	31	-797.6878166	80	24		353	-19.33547036	2	75	-793.1642755	80	10		353	38.42951102	3	53	-795.2996575	80	14		353	755.4306872	80	49	-9.828920599	1	84		353	-1.791546557	2	54	92.58462436	3	52
354	-21.67586839	3	42	-765.9953387	80	76	-19.97073203	2	21		354	-45.54663211	5	13	-9.973126181	1	13		354	34.79942724	3	49	-6.854532718	1	61		354	26.23155458	4	53	-7.856961826	1	39		354	73.26877177	5	52	32.53829605	5	49
355	-49.07036824	5	89	-14.98925737	2	40	-6.303993148	1	60		355	-9.765635457	1	4	-19.95265056	2	14		355	63.17614046	7	52	-797.1412535	80	22		355	732.0073076	80	54	-799.4537382	80	23		355	32.53829605	5	49	-25.01677055	6	54
356	-19.67093658	4	47	-0.895773278	1	54	-4.537294238	2	47		356	-9.66773518	1	75	20	1	49		356	39.30831596	9	50	-791.1493554	80	11		356	91.18912683	4	52	-22.21915421	3	64		356	24.87537309	5	49	3.666318008	8	49
357	172.0355613	5	51	-796.6668645	80	91	-790.2184357	80	86		357	50	1	52	-754.4161148	80	11		357	-14.94476205	9	53	-751.1938944	80	8		357	1852.711889	80	47	-3.140977963	2	48		357	37.09488839	4	53	-3.800884893	3	54
358	-777.4809721	80	88	-9.533067102	1	72	-781.4854219	80	5		358	-19.74680423	2	7	-200	2	2		358	200	2	51	-798.5595541	80	17		358	693.7789696	80	54	-19.82910689	2	10		358	93.45777395	3	52	64.01109865	6	52
359	-19.66548592	2	83	40	2	53	-21.78704574	4	59		359	-19.98124237	2	18	-798.7396788	80	25		359	12.12489921	6	49	-798.5257278	80	17		359	100	1	51	-9.987668171	1	15		359	50	1	52	64.01109865	6	52
360	-9.643221013	1	31	-9.990621187	1	18	-782.6228388	80	82		360	-29.7138427	3	9	-9.92756143	1	89		360	32.68180018	4	53	-28.2779321	3	13		360	-88.81978281	80	58	-20	2	19		360	20	1	53	-17.26830214	5	54
361	25.34839601	80	56	-765.9953387	80	71	-19.98494974	2	20		361	-781.4854219	80	5	1855.097286	80	52		361	59.288459	7	50	-779.7444354	80	26		361	189.360111	4	51	-19.75803213	2	28		361	40	2	53	22.33389634	4	53
362	-789.5006966	80	9	-9.062222149	1	35	-9.533067102	1	72		362	-6.854532718	1	61	-200	2	2		362	-4.954140868	8	53	-799.0161767	80	22		362	759.8642694	80	49	-9.879016066	1	28		362	83.94754902	4	52	32.5087751	5	49
363	100	1	51	16.85902204	3	48	-19.98494974	2	20		363	-29.33395015	3	3	-18.57864749	2	34		363	29.39376251	10	50	-797.6878166	80	24		363	38.42951102	3	53	-9.947510383	1	90		363	20.21881522	5	49	25.55870636	6	53
364	-36.91525812	4	74	-9.510224931	1	32	-28.45252338	3	32		364	-200	2	1	-7.494628686	1	40		364	73.1467851	6	50	-669.9814195	80	11		364	88.96205651	4	52	-793.1642755	80	10		364	73.26877177	5	52	38.42951102	3	49
365	50.00453762	80	58	-780.1735839	80	79	-19.53127091	2	4		365	-235.1630851	6	1	-9.981994426	1	17		365	150.8743639	8	51	-82.53829146	9	13		365	723.6137571	80	49	-784.8293208	80	80		365	4.853917736	6	53	82.74012223	4	50
366	-9.958335806	1	91	-7.856961826	1	39	-29.10441531	3	75		366	-794.4966995	80	12	-9.779124114	1	6		366	-114.8086152	80	44	-91.13069899	10	15		366	759.8642694	80	49	-786.3136479	80	84		366	24.87537309	5	49	92.58462436	3	52
367	-18.86414704	2	33	-9.984245985	1	25	-19.93153328	2	95		367	-19.53127091	2	4	-9.66773518	1	75		367	173.6910231	6	51	-14.07036134	3	47		367	-123.7392028	80	64	-9.301492285	1	69		367	32.5087751	5	49	23.62256784	6	49
368	-49.07036824	5	89	-8.886207257	1	36	-19.75803213	2	28		368	50	1	50	-9.432073518	1	33		368	73.08748561	6	52	-723.8782061	80	66		368	39.10422672	3	49	-798.8292812	80	21		368	50	1	52	22.30825064	4	49
369	-9.92756143	1	89	-793.1642755	80	10	-790.2184357	80	86		369	-9.870557195	1	8	-9.969763791	1	93		369	23.38429355	11	52	-117.9534983	80	39		369	684.7036451	80	49	-100	1	99		369	92.50537131	3	50	13.65161503	7	49
370	-100	1	0	-8.345455875	1	64	-781.4854219	80	5		370	-781.2508366	80	4	-9.83274296	1	83		370	-82.64685387	80	54	-791.4940188	80	21		370	200	2	51	-11.07952029	3	47		370	12.50115338	5	53	100	1	51
371	-17.29879593	2	65	-100	1	1	-9.83274296	1	83		371	-29.7138427	3	9	-6.987800183	1	41		371	69.27270499	6	50	-681.1100578	80	11		371	-122.4713012	80	63	-1.570488982	1	48		371	5.490534022	6	49	13.76190693	7	49
372	-8.649397967	1	65	-28.06279205	3	67	-18.86414704	2	33		372	-9.877730447	1	86	-799.0625786	80	22		372	82.12603534	5	52	97.4560049	80	40		372	-121.7274059	80	39	-352.4349267	80	42		372	40	2	53	27.56944761	5	49
373	-776.8988026	80	68	-782.3299291	80	6	-17.29879593	2	65		373	20	1	53	-9.981994426	1	17		373	69.27270499	6	50	-784.3379151	80	21		373	100	2	50	-13.70906544	2	61		373	20	1	53	40	2	49
374	-9.92756143	1	89	-9.98529702	1	16	-8.810390198	2	45		374	-9.71329763	1	77	100	2	52		374	43.20586381	9	52	-793.1642755	80	10		374	1849.721048	80	47	-9.870557195	1	8		374	40	2	53	100	2	50
375	-9.780922601	1	81	-29.86535952	3	23	-797.6878166	80	24		375	-8.810390198	2	45	-9.947510383	1	90		375	32.68180018	4	53	-45.48782249	5	16		375	100	2	50	-19.82269029	2	27		375	-31.34229495	5	48	15.16228935	6	49
376	-20.51782642	3	41	-9.828920599	1	84	-8.814555238	1	66		376	-53.31799789	6	5	-19.53713555	2	5		376	82.59771054	5	52	-798.8292812	80	21		376	75.61466186	5	50	-797.6878166	80	24		376	193.1454673	3	51	34.25228916	3	53
377	-796.0888646	80	10	-52.48391826	7	64	-794.9565074	80	88		377	-800	80	19	-9.965766641	1	95		377	30.28691626	3	53	-793.0182898	80	10		377	186.8777314	4	51	-7.494628686	1	40		377	25.17026525	4	49	32.53829605	5	49
378	33.94594832	80	55	-781.8330682	80	83	-4.405195099	1	45		378	-9.945357717	1	94	-740.3472162	80	12		378	74.7106597	6	52	-792.496004	80	21		378	-111.8016107	80	48	-3.622567845	1	57		378	31.94906601	3	53	31.94906601	3	53
379	-49.27910548	5	5	-40.12912082	5	59	-798.7396788	80	25		379	-795.8534513	80	12	-6.987800183	1	41		379	88.19828578	4	52	-1955.793087	80	99		379	100	2	52	-9.780922601	1	81		379	3.873859329	8	49	15.41809545	5	49
380	-8.649397967	1	65	-13.97560037	2	41	-17.62768916	3	41		380	-7.856961826	1	39	-794.4966995	80	12		380	100	2	52	-798.8292122	80	21		380	197.2783732	3	51	-9.289323746	1	34		380	92.50537131	3	50	-12.45028286	4	54
381	-39.24276086	4	31	-9.382024048	1	70	-29.89402263	3	95		381	-18.60298457	2	69	-637.0149017	80	11		381	53.18785823	8	52	-48.75041225	5	76		381	91.18912683	4	52	-794.9167659	80	94		381	-36.34515597	6	48	12.50115338	5	53
382	-611.6528698	80	65	-19.56557097	2	82	18.51814058	5	85		382	-790.9558685	80	20	-6.542226049	1	42		382	180.4739038	5	51	-133.7662859	80	68		382	63.17614046	7	52	-798.5595541	80	17		382	40	2	53	38.42951102	3	49
383	102.4904107	80	54	-42.71535048	6	64	-11.05648493	2	59		383	200	2	51	-9.971097708	1	24		383	200	2	51	-790.8320581	80	24		383	180.5455558	5	51	-9.615169667	1	73		383	-21.35167377	4	48	20.21881522	5	49
384	190.3202964	3	51	-787.2745049	80	87	-23.97268185	4	56		384	-19.96398885	2	17	-100	1	2		384	200	2	51	104.1931162	80	40		384	40	2	53	-342.8168362	80	55		384	14.82704392	5	53	34.47175754	3	49
385	67.84514056	80	53	-6.303993148	1	60	-9.873402117	1	7		385	-797.6878166	80	24	-19.42659526	2	77		385	-12.15274357	8	49	38.42951102	3	53		385	91.18912683	4	52	-29.65108652	3	85		385	12.30825064	5	49	32.68969329	5	53
386	-9.768567774	1	5	-28.06279205	3	67	-9.780922601	1	81		386	-19.94625236	2	13	-9.990621187	1	18		386	196.3479112	3	51	-18.27799189	7	44		386	100	2	52	-5.200572756	1	44		386	22.30825064	4	49	36.1608639	4	49
387	-60.86307622	7	41	-11.05648493	2	59	-11.49542168	2	43		387	-8.345455875	1	64	-18.57864749	2	34		387	20	1	49	-667.9425832	80	16		387	-86.95165334	80	49	-790.1327891	80	6		387	24.61433022	5	53	10.22819403	6	49
388	-9.870557195	1	8	-3.652088798	1	46	-28.45252338	3	32		388	-5.747710838	1	43	-39.92374827	4	14		388	189.360111	4	51	184.8612359	80	57		388	-116.8707168	80	63	-19.97533634	2	15		388	173.3836128	5	51	30.75877085	4	53
389	-14.80634061	3	44	-8000	80	97	31.54668087	4	62		389	-781.4854219	80	5	-27.74661013	3	36		389	82.12603534	5	52	-797.9356491	80	11		389	-108.1750963	80	59	-19.96849197	2	25		389	183.6752874	4	51	193.0121998	3	51
390	-9.063091494	1	67	-793.1642755	80	10	-790.2184357	80	86		390	-2.009338336	1	55	-18.57864749	2	34		390	168.4870166	7	51	-779.4022904	80	31		390	615.7543344	80	54	-9.615169667	1	73		390	34.09313912	4	49	93.45777395	3	52
391	-9.615169667	1	73	-13.70906544	2	61	20	1	53		391	-29.69497238	3	7	-787.3248487	80	5		391	100	2	50	-789.6367883	80	8		391	-88.81978281	80	58	-3.622567845	1	57		391	100	2	50	20	1	53
392	-39.43621326	4	89	-8.050933995	1	63	414.6338008	80	74		392	-6.987800183	1	41	-9.958335806	1	91		392	38.42951102	3	53	-784.4221726	80	18		392	50	1	52	-9.98529702	1	16		392	36.1608639	4	49	173.3836128	5	51
393	-789.5006966	80	9	-16.69091175	2	64	-9.971097708	1	24		393	-200	2	1	-9.301492285	1	69		393	14.91804693	6	53	-795.8316464	80	21		393	200	2	51	-4.336371903	1	58		393	-3.800884893	3	54	-16.69511589	4	48
394	75.80921589	80	58	-787.2745049	80	87	-21.78704574	4	59		394	-19.94625236	2	13	-9.83274296	1	83		394	20	1	53	-799.4537382	80	23		394	738.6408264	80	54	-9.301492285	1	69		394	21.12461587	5	53	82.74012223	4	50
395	-616.8858568	80	63	28.43633929	4	53	-9.936956343	1	88		395	-9.971097708	1	24	20	1	49		395	-24.91788824	10	53	-721.9292136	80	5		395	95.5948049	3	50	-9.962489346	1	96		395	183.3689788	4	51	100	2	50
396	-796.9991477	80	96	-781.6154949	80	78	-19.33547036	2	75		396	-209.7791241	3	1	-9.71329763	1	77		396	-108.1750963	80	59	-25.0032474	3	39		396	764.1690689	80	54	-100	1	0		396	7.676108036	7	49	92.58462436	3	52
397	193.2058638	10	51	-9.984245985	1	25	-8.886207257	1	36		397	-11.49542168	2	43	31.20536382	4	45		397	170.8306827	6	51	-713.7377377	80	28		397	-120.8660246	80	38	-19.73751742	2	9		397	92.50537131	3	50	6.00127228	8	53
398	11.32725619	3	58	-29.81827686	3	94	-200	2	99		398	-7.494628686	1	40	190.3202964	3	51		398	71.13744676	7	50	-7819.824657	80	97		398	196.3479112	3	51	-22.21915421	3	64		398	93.69600685	3	50	-22.11801804	5	54
399	-39.43621326	4	89	16.85902204	3	48	-26.87789466	4	60		399	20	1	53	-9.382024048	1	70		399	180.5455558	5	51	-34.83803493	4	39		399	-108.1750963	80	59	-19.7760952	2	87		399	7.676108036	7	49	10.22819403	6	49
400	-9.615169667	1	73	-9.63415498	1	74	-9.868758708	1	9		400	-209.9709528	3	1	-9.470179835	1	71		400	82.59771054	5	52	-793.0182898	80	10		400	79.45077825	5	50	-9.974195614	1	11		400	4.853917736	6	53	19.04135785	7	49
401	-606.9296598	80	64	-8.886207257	1	36	38.42951102	3	53		401	-13.97560037	2	41	-9.768567774	1	5		401	180.4739038	5	51	-7.245135689	2	57		401	100	2	50	-782.6228388	80	82		401	100	2	50	14.64323251	6	53
402	-5.747710838	1	43	-31.50847796	4	64	-16.69091175	2	64		402	50	1	50	-793.1642755	80	10		402	-24.91788824	10	53	-798.8292812	80	21		402	738.6408264	80	54	-39.19586679	4	78		402	173.3836128	5	51	32.14303817	3	49
403	-601.369293	80	60	-8000	80	97	-11.49542168	2	43		403	-9.63415498	1	74	-19.94190563	2	26		403	82.59771054	5	52	-189.812334	80	29		403	197.2783732	3	51	100	1	51		403	200	2	51	15.41809545	5	49
404	-100	1	98	-9.063091494	1	67	-19.66957506	2	29		404	-2.721626789	1	56	-9.990621187	1	18		404	34.79942724	3	49	-797.3767381	80	21		404	95.5948049	3	50	-18.43553204	2	68		404	32.53829605	5	49	92.50537131	3	50
405	102.4904107	80	53	-1.791546557	2	54	-24.66840904	3	67		405	-9.985366015	1	21	-1.791546557	2	54		405	100	1	51	-789.8721694	80	7		405	-86.05389989	80	53	-9.984245985	1	25		405	23.62256784	6	49	50	1	50
406	-776.5442085	80	73	-781.4854219	80	5	-16.10186799	2	63		406	-24.59820823	3	37	-38.33758807	5	59		406	20	1	53	-797.6193108	80	22		406	82.12603534	5	52	-626.7635182	80	66		406	-1.791546557	2	54	92.50537131	3	50
407	-616.8858568	80	63	-797.9356491	80	11	-9.888047602	1	87		407	-9.432073518	1	33	-9.679703631	1	76		407	75.1823349	6	52	104.1931162	80	40		407	91.18912683	4	52	-9.947510383	1	90		407	92.50537131	3	50	84.3139828	4	50
408	-38.86162869	4	9	-9.752169799	1	79	-5.443253579	2	56		408	-797.6878166	80	24	-19.0661342	2	72		408	28.81434135	4	53	-720.5175573	80	22		408	173.6910231	6	51	-793.1642755	80	10		408	12.50115338	5	53	24.82021564	4	53
409	-48.8327264	5	9	-8.345455875	1	64	-9.945357717	1	94		409	-799.3979896	80	20	-26.63648565	3	38		409	24.35012044	5	53	-789.7045835	80	17		409	40	2	53	-9.782785485	1	82		409	40	2	49	93.69600685	3	50
410	-29.79440206	3	91	-19.91667161	2	91	-19.93153328	2	95		410	-9.71329763	1	77	-8000	80	1		410	82.12603534	5	52	-767.7167189	80	24		410	-115.6690696	80	48	-634.9602976	80	36		410	-26.25254077	5	54	-19.77115741	4	54
411	-19.75546089	2	86	-16.69091175	2	64	-798.8292812	80	21		411	-789.8721694	80	7	-9.765249081	1	30		411	171.2086434	6	51	-840.4116812	80	24		411	-120.0240979	80	64	-8000	80	98		411	-26.25254077	5	54	32.14303817	3	49
412	-609.5584759	80	60	-48.41518521	5	94	-4.405195099	1	45		412	-799.8058852	80	19	-18.7640481	2	70		412	40	2	53	-798.8237616	80	16		412	50	1	50	-9.063091494	1	67		412	40	2	53	20.21881522	5	49
413	-21.67586839	3	42	-9.962489346	1	96	-19.93153328	2	95		413	-29.36605845	3	4	-39.9520572	4	15		413	79.45077825	5	50	-7268.954842	80	97		413	189.360111	4	51	-5.528242464	1	59		413	22.30825064	4	49	50	1	52
414	-618.3051026	80	64	-100	1	98	-11.58150759	3	57		414	-781.4854219	80	5	-9.976325281	1	14		414	160.8597299	7	51	158.6082397	80	62		414	17.65314167	5	49	-4394.936085	80	7		414	-34.894501	7	54	-0.895773278	1	54
415	80.48107241	80	54	3891.134928	80	56	-9.217766021	1	68		415	-780.9250619	80	5	-19.42616749	2	78		415	39.30831596	9	50	-797.2613313	80	95		415	-86.95165334	80	49	-7.856961826	1	39		415	36.1608639	4	49	-37.69662965	7	48
416	-4.405195099	1	45	-4397.464363	80	92	-797.6878166	80	24		416	-9.66773518	1	75	-9.971097708	1	24		416	30.36584502	3	49	-39.57555694	5	44		416	53.18785823	8	52	-9.063091494	1	67		416	13.64322515	7	53	12.50115338	5	53
417	-34.33243685	6	44	-23.73054149	5	59	-9.973126181	1	13		417	-209.7791241	3	1	-10.40114551	2	44		417	95.5948049	3	50	-782.3299291	80	6		417	20	1	53	-18.7640481	2	70		417	173.8943648	5	51	32.5087751	5	49
418	-50.87479399	6	41	-787.0363777	80	85	-9.947510383	1	90		418	-29.7138427	3	9	-27.19582677	3	33		418	40	2	53	-793.1642755	80	10		418	189.360111	4	51	-795.8008306	80	90		418	18.77775524	6	53	20	1	49
419	-9.911345144	1	27	-5.747710838	1	43	-19.82910689	2	10		419	-9.470179835	1	71	-45.33970715	5	27		419	-118.5628015	80	43	-9.936956343	1	88		419	200	2	51	-9.976325281	1	14		419	84.3139828	4	50	200	2	51
420	102.4904107	80	54	-9.992474871	1	20	50	1	52		420	-29.93368825	3	11	-9.914553444	1	10		420	34.79942724	3	49	-798.8292122	80	21		420	33.25769566	10	52	-4.336371903	1	58		420	200	2	51	39.10422672	3	53
421	-29.25739484	3	31	-9.962489346	1	96	-765.9953387	80	76		421	-29.36605845	3	4	-18.7640481	2	70		421	-31.99782756	10	49	-786.0296939	80	29		421	57.93950596	7	52	-19.85512286	2	89		421	38.42951102	3	49	27.56944761	5	49
422	-59.26677366	6	5	-10	1	19	-11.07952029	3	47		422	-8.345455875	1	64	-19.97533634	2	15		422	88.10017621	4	50	-785.5726412	80	25		422	-4.954140868	8	53	-6.542226049	1	42		422	64.01109865	6	52	11.29569527	6	53
423	-9.615169667	1	73	-6.542226049	1	42	-100	1	97		423	-9.962489346	1	96	20	1	49		423	88.10017621	4	50	-5.200572756	1	44		423	97.73135288	3	52	-19.75546089	2	86		423	37.09488839	4	53	200	2	51
424	-39.78490365	5	41	65.46270576	4	47	-9.679703631	1	76		424	-209.9709528	3	1	-46.93398585	5	5		424	34.79942724	3	49	-788.9212617	80	9		424	197.2783732	3	51	-19.70357614	2	85		424	7.676108036	7	49	32.14303817	3	49
425	-5.200572756	1	44	-11.05648493	2	59	59.59885449	4	44		425	-19.73751742	2	9	-782.3299291	80	6		425	-82.64685387	80	54	-793.1688568	80	25		425	38.42951102	3	53	-17.29879593	2	65		425	12.30825064	5	49	34.25228916	3	53
426	20	1	49	-9.780922601	1	81	-19.5618452	2	81		426	-19.26830996	2	74	-9.779124114	1	6		426	-82.64685387	80	54	-789.7446976	80	22		426	100	1	51	-4.336371903	1	58		426	15.41809545	5	49	15.16228935	6	49
427	247.7313529	4	51	-4397.464363	80	92	100	2	52		427	-9.643221013	1	31	-29.17318791	3	8		427	17.65314167	5	49	-798.4659591	80	25		427	200	2	51	-16.66335947	2	38		427	82.74012223	4	50	-16.28144306	4	54
428	-19.96398885	2	17	-39.2037783	4	29	-26.87789466	4	60		428	-100	1	1	-781.2508366	80	4		428	-22.12906885	9	49	-797.1412535	80	22		428	197.2783732	3	51	-772.4435834	80	28		428	10.22819403	6	49	-27.25254813	6	54
429	75.80921589	80	58	-781.4854219	80	5	-43.48236861	6	60		429	-2.721626789	1	56	-16.66335947	2	38		429	14.91804693	6	53	-764.1408657	80	19		429	711.4327299	80	48	-798.815351	80	16		429	193.0121998	3	51	-17.26830214	5	54
430	56.2167573	80	57	-9.63415498	1	74	-9.765249081	1	30		430	-8.331679737	1	38	-4.405195099	1	45		430	196.3479112	3	51	-795.1528921	80	14		430	40	2	53	-19.0661342	2	72		430	100	1	51	100	2	50
431	-38.61323503	6	47	-19.26830996	2	74	-8.345455875	1	64		431	-8000	80	2	-798.8292812	80	21		431	100	2	50	-785.2684461	80	21		431	684.7036451	80	49	-9.868758708	1	9		431	39.10422672	3	53	38.42951102	3	49
432	-9.945357717	1	94	-9.780922601	1	81	-9.782785485	1	82		432	-5.528242464	1	59	-786.3136479	80	84		432	-118.5628015	80	43	-303.3038952	80	34		432	737.1804407	80	53	-19.96849197	2	25		432	93.69600685	3	50	4.666907232	7	53
433	-4.405195099	1	45	-9.992474871	1	20	-19.97656447	2	22		433	-100	1	98	-9.962489346	1	96		433	30.28691626	3	53	-721.9292136	80	5		433	25.49793496	4	49	-797.2613313	80	95		433	-1.791546557	2	54	74.54503785	5	50
434	-777.4672052	80	80	-24.05147952	3	40	-21.41425055	4	57		434	-781.2508366	80	4	-9.83274296	1	83		434	97.73135288	3	52	-723.8782061	80	66		434	87.74307065	4	52	-9.062222149	1	35		434	83.05155726	4	52	-5.409625082	3	48
435	-6.987800183	1	41	77.71652801	4	81	-9.948168142	1	12		435	-37.76378545	4	68	-19.55824823	2	6		435	180.4739038	5	51	-8000	80	1		435	86.86720722	4	52	-9.985366015	1	21		435	7.676108036	7	49	-12.45028286	4	54
436	-49.07036824	5	89	-781.8330682	80	78	-764.9644511	80	34		436	-235.1630851	6	1	-9.987668171	1	15		436	-125.7367382	80	58	38.42951102	3	53		436	91.68666852	4	50	-8.810390198	2	45		436	32.5087751	5	49	-3.800884893	3	54
437	-9.870557195	1	8	-19.70357614	2	85	-19.95265056	2	14		437	-799.3979896	80	20	-29.81677506	3	10		437	12.12489921	6	49	255.1454935	80	67		437	20	1	53	-5.528242464	1	59		437	24.61433022	5	53	62.83309392	6	50
438	-39.78490365	5	41	-20.43823989	3	63	-8.886207257	1	36		438	-7.494628686	1	40	-28.77647652	4	40		438	150.8743639	8	51	-798.2644112	80	16		438	95.5948049	3	50	-7.494628686	1	40		438	-3.800884893	3	54	-25.01677055	6	54
439	-100	1	0	-20.43823989	3	63	-9.470179835	1	71		439	-272.9084464	10	1	-4.336371903	1	58		439	26.94246542	4	49	-130.0819232	80	43		439	190.0290472	3	51	-19.85512286	2	89		439	-29.60007801	5	54	-22.11801804	5	54
440	-100	1	97	-12.6079863	2	60	-19.23033933	2	73		440	-18.12618299	2	67	-9.936956343	1	88		440	-86.05389989	80	53	-712.4488248	80	7		440	33.25769566	10	52	-29.68404346	3	89		440	83.05155726	4	52	6.00127228	8	53
441	-13.97560037	2	41	-5.200572756	1	44	-777.0638104	80	77		441	-797.6878166	80	24	-9.988282233	1	22		441	186.8777314	4	51	-7819.90672	80	98		441	197.2783732	3	51	-100	1	98		441	32.14303817	3	49	183.3689788	4	51
442	-29.81097252	3	27	-9.063091494	1	67	-790.2592812	80	89		442	-1.570488982	1	48	-100	1	0		442	34.79942724	3	49	-8000	80	99		442	100	2	52	-9.974195614	1	11		442	3.666318008	8	49	39.10422672	3	53
443	-49.27910548	5	5	-9.432073518	1	33	-18.60298457	2	69		443	-2.009338336	1	55	-795.8534513	80	12		443	100	2	50	13.64281808	7	40		443	1907.900195	80	52	-761.9903691	80	70		443	-42.50104528	8	48	13.65161503	7	49
444	-9.947510383	1	90	-797.9356491	80	11	-9.289323746	1	34		444	-794.4966995	80	12	-669.2905266	80	61		444	63.29499703	7	50	-789.6445756	80	8		444	97.73135288	3	52	100	1	51		444	73.26877177	5	52	38.42951102	3	49
445	-33.01587269	6	47	-0.895773278	1	54	-9.83274296	1	83		445	-19.97656447	2	22	-4398.838113	80	26		445	71.08809185	7	52	-8000	80	2		445	32.68180018	4	53	-5.200572756	1	44		445	-17.26830214	5	54	40	2	53
446	44.36981181	80	53	-29.39831393	3	82	-777.0466995	80	78		446	-44.91441545	5	9	-25.94144382	4	58		446	140.8890669	9	51	-797.6878166	80	24		446	-86.95165334	80	49	-9.768567774	1	5		446	-29.60007801	5	54	39.10422672	3	53
447	50	1	52	-4487.527754	80	97	-777.0638104	80	77		447	-795.8534513	80	12	-793.1642755	80	10		447	200	2	51	-795.7786853	80	12		447	731.1911438	80	49	-9.615169667	1	73		447	193.0121998	3	51	39.10422672	3	53
448	-9.768567774	1	5	-9.301492285	1	69	-9.765635457	1	4		448	-799.0625786	80	22	-13.70906544	2	61		448	-34.78844543	11	53	-798.7396788	80	25		448	764.1690689	80	49	-7909.936609	80	97		448	40	2	49	23.47520456	6	49
449	-9.828920599	1	84	-8.591416293	1	37	-3.622567845	1	57		449	100	1	51	-58.44530873	6	21		449	14.91804693	6	53	-774.7055218	80	3		449	26.23155458	4	53	82.72486959	4	46		449	5.490534022	6	49	40	2	49
450	-16.82723112	4	47	-2.009338336	1	55	-8.050933995	1	63		450	-781.6314076	80	5	-29.87833071	3	12		450	173.619371	6	51	-793.1642755	80	10		450	200	2	51	-278.9903355	80	48		450	23.47520456	6	49	34.47175754	3	49
451	-9.973126181	1	13	-784.5669532	80	31	20	1	53		451	-9.945357717	1	94	-19.82910689	2	10		451	-120.8660246	80	38	-788.3276274	80	21		451	88.10017621	4	50	-24.79342462	3	65		451	-15.33706692	5	54	82.74012223	4	50
452	-29.20146924	3	6	-19.70357614	2	85	-18.86414704	2	33		452	-9.873402117	1	7	-8.810390198	2	45		452	-165.9219019	80	44	216.2645598	80	67		452	32.68180018	4	53	-100	1	97		452	84.3139828	4	50	38.42951102	3	49
453	-10.40114551	2	44	-7.856961826	1	39	-8.591416293	1	37		453	-19.5618452	2	81	-100	1	0		453	150.8743639	8	51	-783.1797742	80	27		453	32.68180018	4	53	-9.765635457	1	4		453	20	1	53	-17.26830214	5	54
454	-9.713083744	1	78	-9.985366015	1	21	-798.8292812	80	21		454	-209.7791241	3	1	-8.886207257	1	36		454	72.73396092	6	50	-773.490908	80	33		454	33.57598426	4	49	-9.83274296	1	83		454	74.54503785	5	50	200	2	51
455	-9.958335806	1	91	-7.494628686	1	40	-19.93153328	2	95		455	-18.60298457	2	69	-9.936956343	1	88		455	-116.2531456	80	44	-757.333165	80	23		455	-88.81978281	80	58	-19.53049816	2	30		455	173.8943648	5	51	13.76190693	7	49
456	-9.962489346	1	96	-19.91667161	2	91	-100	1	98		456	-19.74111439	2	8	20	1	53		456	26.94246542	4	49	251.9531276	80	57		456	180.4739038	5	51	18.20845344	3	54		456	11.29569527	6	53	50	1	52
457	250	3	51	-781.5365661	80	83	-19.66957506	2	29		457	-100	1	99	-7.494628686	1	40		457	-91.38523557	80	49	-789.4984382	80	21		457	38.42951102	3	53	-9.76894495	1	80		457	100	1	51	4.853917736	6	53
458	-8.672743807	2	58	-4397.464363	80	92	-441.5177395	80	62		458	-228.3085524	5	1	-9.947510383	1	90		458	91.18912683	4	52	-791.0723585	80	95		458	35.6636281	3	53	-24.71879889	3	62		458	34.47175754	3	49	37.09488839	4	53
459	-100	1	97	-792.2354096	80	24	-782.6228388	80	82		459	-19.74680423	2	7	-26.07391324	4	61		459	180.5455558	5	51	79.45077825	5	50		459	1823.792196	80	45	-256.9606297	80	54		459	40	2	53	92.58462436	3	52
460	-28.2779321	3	13	-471.1313314	80	55	-8000	80	97		460	-19.96398885	2	17	-37.52178539	4	28		460	19.62519474	11	50	-8000	80	98		460	97.73135288	3	52	-9.062222149	1	35		460	38.42951102	3	49	193.1454673	3	51
461	-605.4432674	80	63	-10	1	19	-8.050933995	1	63		461	-9.958335806	1	91	-19.94839123	2	11		461	-114.8086152	80	44	-82.64685387	80	54		461	100	2	50	20	1	49		461	200	2	51	-18.09528442	5	48
462	-100	1	2	-39.36543979	5	64	-798.1060224	80	14		462	-799.0625786	80	22	-19.5043396	2	79		462	189.360111	4	51	180.8501165	4	51		462	-24.91788824	10	53	-9.768567774	1	5		462	193.0121998	3	51	200	2	51
463	-9.765635457	1	4	-18.86414704	2	33	-5.443253579	2	56		463	-2.009338336	1	55	-9.970952817	1	26		463	19.62519474	11	50	-786.7883636	80	16		463	1761.64054	80	50	-9.66773518	1	75		463	84.3139828	4	50	34.3732616	5	53
464	-616.3202117	80	61	-19.53713555	2	5	40	2	49		464	-8.331679737	1	38	-19.53127091	2	4		464	29.39376251	10	50	-38.02275386	4	77		464	30.12098393	3	53	-9.73169648	1	3		464	12.50115338	5	53	34.25228916	3	53
465	-9.936956343	1	88	-19.82269029	2	27	-797.9356491	80	11		465	-11.49542168	2	43	-28.43178328	3	70		465	72.18942627	6	52	-789.8721694	80	7		465	1850.484819	80	47	-9.643221013	1	31		465	37.09488839	4	53	84.3139828	4	50
466	-9.958335806	1	91	-9.92756143	1	89	-7.304177597	2	46		466	-8000	80	1	-19.98634345	2	23		466	59.288459	7	50	-797.6878166	80	24		466	32.68180018	4	53	-19.93952758	2	93		466	92.58462436	3	52	34.47175754	3	49
467	-9.98529702	1	16	-19.89071543	2	94	-445.6134383	80	57		467	-19.53127091	2	4	-9.971097708	1	24		467	63.17614046	7	52	-52.72352187	7	46		467	38.42951102	3	53	-2.721626789	1	56		467	64.01109865	6	52	-3.140977963	2	48
468	79.79947784	80	57	-777.0638104	80	77	-19.23033933	2	73		468	-45.54663211	5	13	-8.591416293	1	37		468	180.4739038	5	51	-757.2167348	80	39		468	100	2	50	-8.810390198	2	45		468	40	2	49	28.44549042	5	53
469	-796.9991477	80	96	45.46270576	3	47	-9.971097708	1	24		469	-19.74680423	2	7	-29.33291522	3	27		469	176.915242	5	51	-799.2496949	80	18		469	100	1	51	-9.965766641	1	95		469	-29.60007801	5	54	200	2	51
470	-39.24276086	4	31	-793.1642755	80	10	-445.6134383	80	57		470	-18.12618299	2	67	-791.0438081	80	87		470	28.81434135	4	53	-18.60298457	2	69		470	85.60233003	4	50	-9.679703631	1	76		470	-31.34229495	5	48	33.90365397	4	53
471	247.7313529	4	51	-8000	80	97	190.0290472	3	51		471	-7819.75332	80	1	-9.752169799	1	79		471	-793.1642755	80	10	-799.0161767	80	22		471	86.21278085	4	50	-8.345455875	1	64		471	93.45777395	3	52	15.41809545	5	49
472	-9.92756143	1	89	-9.432073518	1	33	-9.911345144	1	27		472	-9.063091494	1	67	-42.16130363	5	33		472	-82.64685387	80	54	-547.1679755	80	55		472	180.4739038	5	51	-9.969763791	1	93		472	39.10422672	3	53	17.65810246	6	49
473	-9.945357717	1	94	-9.66773518	1	75	-16.10186799	2	63		473	-799.0625786	80	22	-9.911345144	1	27		473	25.49793496	4	49	-39.70922688	4	93		473	704.6715391	80	53	-9.382024048	1	70		473	17.65810246	6	49	34.47175754	3	49
474	-19.73751742	2	9	-19.89502077	2	90	-6.303993148	1	60		474	-9.870557195	1	8	-19.5618452	2	81		474	38.42951102	3	53	101.7002078	80	45		474	38.42951102	3	53	-9.974195614	1	11		474	183.6752874	4	51	24.61433022	5	53
475	-32.50502864	4	41	-793.1642755	80	10	-9.92756143	1	89		475	-11.49542168	2	43	-17.29879593	2	65		475	100	2	52	-782.3299291	80	6		475	764.1690689	80	54	-9.289323746	1	34		475	24.87537309	5	49	100	2	50
476	-28.56980224	3	74	-15.71392365	2	39	-9.73169648	1	3		476	-9.969763791	1	93	-35.16044947	4	31		476	82.59771054	5	52	-797.6196075	80	24		476	86.86720722	4	52	-9.879016066	1	28		476	14.64323251	6	53	38.42951102	3	49
477	-605.4432674	80	63	-44.06995197	5	92	-9.990621187	1	18		477	-29.7138427	3	9	-29.93368825	3	11		477	50	1	50	-797.1290964	80	95		477	130.9148713	10	51	-100	1	1		477	173.8943648	5	51	33.90365397	4	53
478	-9.768567774	1	5	-9.990621187	1	18	-200	2	97		478	-5.747710838	1	43	-29.95227108	3	17		478	-118.8973662	80	39	-782.3299291	80	6		478	-116.8707168	80	63	-19.5618452	2	81		478	72.74764736	5	50	3.655556981	8	53
479	-16.82723112	4	47	-9.984245985	1	25	-7.304177597	2	46		479	-29.95227108	3	17	-22.52362067	3	61		479	75.1823349	6	52	-39.83879618	6	46		479	-108.1750963	80	59	-100	1	97		479	163.4094172	6	51	-27.25254813	6	54
480	-39.57532466	4	91	-784.5669532	80	31	-19.66957506	2	29		480	-19.74680423	2	7	50	1	52		480	-117.9534983	80	39	-793.1642755	80	10		480	1909.254115	80	52	-9.969763791	1	93		480	23.47520456	6	49	64.01109865	6	52
481	-19.23033933	2	73	-8000	80	98	-441.5177395	80	57		481	-9.76894495	1	80	-5.747710838	1	43		481	-22.12906885	9	49	-677.9796776	80	35		481	1818.213145	80	50	-18.1244443	2	35		481	-12.45028286	4	54	40	2	49
482	-614.9192084	80	62	-9.973126181	1	13	-8.345455875	1	64		482	-19.74680423	2	7	-19.94839123	2	11		482	-111.8016107	80	48	-723.8782061	80	66		482	77.76107622	5	52	-20.91449641	3	39		482	50	1	50	183.6752874	4	51
483	20	1	53	-9.63415498	1	74	-9.765249081	1	30		483	-54.31156565	6	9	-754.4161148	80	11		483	100	1	51	-657.9387723	80	77		483	186.8777314	4	51	-5.443253579	2	56		483	50	1	50	10.22819403	6	49
484	-55.10921097	7	45	54.27704711	6	47	-9.765249081	1	30		484	-235.1630851	6	1	-775.3450819	80	7		484	18.59700954	5	49	-15.17847344	7	58		484	38.42951102	3	53	-9.976325281	1	14		484	15.41809545	5	49	93.45777395	3	52
485	-9.945357717	1	94	-784.5669532	80	26	-781.4854219	80	5		485	-11.05648493	2	59	-782.3299291	80	6		485	50	1	52	-887.766382	80	11		485	32.68180018	4	53	-29.29906594	3	30		485	12.30825064	5	49	93.69600685	3	50
486	-5.200572756	1	44	-9.780922601	1	81	-100	1	99		486	-9.828920599	1	84	-9.83274296	1	83		486	196.3479112	3	51	-798.940293	80	19		486	39.30831596	9	50	-9.911345144	1	27		486	72.74764736	5	50	3.666318008	8	49
487	67.84514056	80	53	-777.0638104	80	77	20	1	49		487	-45.54663211	5	13	-14.83075128	2	62		487	-116.8707168	80	63	-177.465156	80	48		487	764.1690689	80	49	-9.679703631	1	76		487	183.3689788	4	51	-6.522511682	4	54
488	223.0874856	7	51	-9.63415498	1	74	-9.914553444	1	10		488	-4.336371903	1	58	-798.1060224	80	14		488	40	2	53	-788.9212617	80	9		488	-115.6247789	80	64	-9.958335806	1	91		488	32.5087751	5	49	62.83309392	6	50
489	-9.936609064	1	92	-797.9356491	80	11	-790.2592812	80	89		489	-9.965766641	1	95	-9.779124114	1	6		489	180.4739038	5	51	-177.2483164	80	44		489	186.8777314	4	51	-799.3517165	80	18		489	74.54503785	5	50	28.44549042	5	53
490	-19.5618452	2	81	-9.063091494	1	67	-13.0844521	2	42		490	-9.936609064	1	92	-22.41107031	3	38		490	-165.9219019	80	44	-778.683038	80	3		490	100	2	50	-29.34240903	3	3		490	12.50115338	5	53	14.64323251	6	53
491	-9.765635457	1	4	50	1	50	-24.61691066	3	66		491	-791.1793984	80	20	-19.23033933	2	73		491	173.6910231	6	51	-794.4966995	80	12		491	730.2472759	80	49	-8.810390198	2	45		491	34.09313912	4	49	193.1454673	3	51
492	-100	1	1	-8.810390198	2	45	-9.984245985	1	25		492	-1.570488982	1	48	-9.73169648	1	3		492	20	1	49	-8000	80	98		492	-114.8086152	80	44	-9.643221013	1	31		492	22.33389634	4	53	100	2	50
493	-62.44664449	7	41	-471.1313314	80	80	100	2	52		493	50	1	52	-732.1922367	80	13		493	180.5455558	5	51	-7.415375642	1	62		493	764.1690689	80	49	16.85902204	3	48		493	163.4094172	6	51	38.42951102	3	49
494	-9.92756143	1	89	-9.965766641	1	95	-17.77241451	2	36		494	-9.765635457	1	4	-9.71329763	1	77		494	53.18785823	8	52	-751.7044993	80	20		494	97.99066166	3	50	-9.888047602	1	87		494	-0.895773278	1	54	22.30825064	4	49
495	-68.34108845	8	41	-1.570488982	1	48	-9.992474871	1	20		495	-29.36605845	3	4	-9.71329763	1	77		495	-117.9534983	80	39	73.1467851	6	50		495	23.46403416	5	53	-8000	80	97		495	22.33389634	4	53	14.82704392	5	53
496	-609.4523513	80	63	-9.936609064	1	92	-4.405195099	1	45		496	-219.7533197	4	1	-22.52362067	3	61		496	95.5948049	3	50	119.8876451	80	72		496	88.10017621	4	50	-9.962489346	1	96		496	36.1608639	4	49	183.3689788	4	51
497	-8.050933995	1	63	-9.962489346	1	96	-9.533067102	1	72		497	-9.914553444	1	10	-9.834787532	1	29		497	38.42951102	3	53	119.4841032	80	67		497	20	1	49	-9.914553444	1	10		497	-6.992119313	3	54	4.666907232	7	53
498	232.5977105	6	51	-7.494628686	1	40	474.2679558	80	49		498	-2.721626789	1	56	-19.55824823	2	6		498	95.5948049	3	50	155.3032981	7	51		498	1761.64054	80	50	-19.98494974	2	20		498	64.01109865	6	52	34.25228916	3	53
499	-55.10921097	7	45	-10	1	19	-9.877730447	1	86		499	-19.97533634	2	15	-663.4402053	80	26		499	23.46403416	5	53	-19.94625236	2	13		499	53.18785823	8	52	-19.97059404	2	16		499	-1.791546557	2	54	10.22819403	6	49
500	-23.20855234	3	39	-797.9356491	80	11	20	1	49		500	-797.6878166	80	24	-724.0656489	80	37		500	19.62519474	11	50	-796.6342433	80	95		500	654.7036451	80	54	-796.9991477	80	96		500	24.87537309	5	49	73.95926679	5	52
501	-11.07952029	3	47	-793.4426501	80	86	-796.9991477	80	96		501	-29.10441531	3	75	-9.71329763	1	77		501	79.03795407	5	50	-186.2088665	80	39		501	187.6351522	4	51	-9.752169799	1	79		501	50	1	52	24.61433022	5	53
502	-41.12844053	6	44	-9.533067102	1	72	-4.336371903	1	58		502	-9.879016066	1	28	-12.6079863	2	60		502	53.18785823	8	52	-82.64685387	80	54		502	40	2	53	-18.1244443	2	35		502	4.853917736	6	53	100	2	52
503	-38.61323503	6	47	-9.63415498	1	74	20	1	53		503	-9.945357717	1	94	-8.810390198	2	45		503	16.29918645	6	53	-782.9072137	80	32		503	180.5455558	5	51	-798.7396788	80	25		503	40	2	49	10.22819403	6	49
504	-9.870557195	1	8	-1.570488982	1	48	-9.914553444	1	10		504	50	1	52	-778.6745791	80	3		504	-114.8086152	80	44	-1957.787035	80	93		504	97.73135288	3	52	-18.57864749	2	34		504	40	2	49	22.30825064	4	49
505	-3.140977963	2	48	-19.89071543	2	94	-39.11139767	4	82		505	-8.810390198	2	45	-19.82910689	2	10		505	160.8597299	7	51	-129.2136677	4	74		505	759.8642694	80	49	-7.856961826	1	39		505	40	2	49	100	2	52
506	-42.47598145	5	41	-9.713083744	1	78	-798.8265214	80	16		506	-9.765635457	1	4	-9.990621187	1	18		506	26.94246542	4	49	-662.7954545	80	6		506	97.73135288	3	52	-773.4188144	80	75		506	37.09488839	4	53	-6.992119313	3	54
507	-17.29879593	2	65	-765.9953387	80	76	-425.5955593	80	41		507	-19.94839123	2	11	-10.40114551	2	44		507	-86.95165334	80	49	-794.7324876	80	21		507	67.81290808	6	52	-7.415375642	1	62		507	20	1	49	22.33389634	4	53
508	-2.009338336	1	55	-8.810390198	2	45	-781.4854219	80	5		508	-8000	80	1	-19.0661342	2	72		508	20	1	53	-713.8292973	80	18		508	200	2	51	-19.5618452	2	81		508	23.47520456	6	49	100	2	50
509	-618.3051026	80	64	-19.89071543	2	94	-7.856961826	1	39		509	-9.873402117	1	7	-48.79235933	5	28		509	180.4739038	5	51	-879.9987673	80	7		509	1766.422804	80	45	-9.969763791	1	93		509	30.09783128	4	49	23.62747114	6	53
510	-8.050933995	1	63	-9.432073518	1	33	-19.93153328	2	95		510	-3.652088798	1	46	-19.82910689	2	10		510	24.35012044	5	53	-781.4821032	80	5		510	28.81434135	4	53	-12.6079863	2	60		510	40	2	53	73.95926679	5	52
511	-9.868758708	1	9	-9.382024048	1	70	100	1	51		511	20	1	49	-778.683038	80	3		511	170.9693963	7	51	-670.9267937	80	30		511	176.3772482	5	51	-8000	80	99		511	24.87537309	5	49	37.09488839	4	53
512	-776.8988026	80	68	-40.12912082	5	59	-9.301492285	1	69		512	-781.2508366	80	4	-7.245135689	2	57		512	-91.38523557	80	49	-796.0505007	80	95		512	100	2	50	-19.98124237	2	18		512	14.82704392	5	53	-14.00104137	4	48
513	-19.67093658	4	47	-8000	80	97	-9.73169648	1	3		513	-19.26830996	2	74	-766.3232981	80	34		513	196.3479112	3	51	-723.3847558	80	7		513	25.49793496	4	49	-9.217766021	1	68		513	31.94906601	3	53	92.58462436	3	52
514	-9.945357717	1	94	-9.765249081	1	30	-9.993171727	1	23		514	-200	2	1	-9.71329763	1	77		514	91.18912683	4	52	-12.75614763	3	48		514	97.73135288	3	52	-9.301492285	1	69		514	17.65810246	6	49	34.3732616	5	53
515	-6.987800183	1	41	-19.70357614	2	85	-795.6286174	80	94		515	-795.8534513	80	12	-2.009338336	1	55		515	-86.05389989	80	53	-798.1060224	80	14		515	-111.8016107	80	48	-24.05147952	3	40		515	40	2	49	14.82704392	5	53
516	-9.914553444	1	10	-9.780922601	1	81	-4398.838113	80	1		516	-9.768567774	1	5	-732.1922367	80	38		516	50	1	52	792.8223398	80	76		516	100	2	50	-9.713083744	1	78		516	100	2	52	15.41809545	5	49
517	-19.23033933	2	73	-44.06995197	5	92	-8000	80	99		517	-799.162535	80	20	-19.98634345	2	23		517	20	1	49	-289.4019293	80	68		517	95.5948049	3	50	-4398.838113	80	1		517	24.82021564	4	53	40	2	49
518	86.4598751	80	56	-52.48391826	7	64	-28.34872627	4	60		518	-9.936956343	1	88	-19.4019408	3	59		518	82.59771054	5	52	108.8501432	80	45		518	189.360111	4	51	20	1	53		518	-27.80858205	6	48	15.87900273	7	53
519	-9.834787532	1	29	-784.5669532	80	31	-8.050933995	1	63		519	20.4541733	4	53	-797.8500945	80	13		519	190.3202964	3	51	-7709.970953	80	1		519	181.5376332	5	51	94.55674642	3	56		519	183.6752874	4	51	173.8943648	5	51
520	-45.1167361	6	45	-5.747710838	1	43	-100	1	2		520	-13.70906544	2	61	-8.810390198	2	45		520	12.12489921	6	49	-797.243075	80	95		520	28.81434135	4	53	-200	2	2		520	17.65810246	6	49	20.21881522	5	49
521	-19.53713555	2	5	-6.542226049	1	42	-8.345455875	1	64		521	-3.652088798	1	46	-19.82910689	2	10		521	-22.12906885	9	49	-799.2496949	80	18		521	190.4238405	4	51	-780.1735839	80	79		521	33.90365397	4	53	73.95926679	5	52
522	-19.96398885	2	17	-781.5028778	80	4	-9.301492285	1	69		522	-799.9710977	80	19	-3.652088798	1	46		522	19.62519474	11	50	-791.3555283	80	16		522	97.73135288	3	52	-264.4103123	80	59		522	73.95926679	5	52	50	1	50
523	-21.97705755	3	40	-9.985366015	1	21	-9.63415498	1	74		523	-100	1	98	-28.94342308	3	73		523	150.8743639	8	51	-794.7897265	80	24		523	38.42951102	3	53	-6.542226049	1	42		523	40	2	49	3.873859329	8	49
524	-68.34108845	8	41	-793.527409	80	91	-19.82910689	2	10		524	-15.71392365	2	39	-9.533067102	1	72		524	90.28670237	3	52	-771.7396434	80	11		524	50	1	52	-3.622567845	1	57		524	24.61433022	5	53	17.65810246	6	49
525	-59.06278331	8	47	50	1	52	-14.61732463	3	60		525	-9.533067102	1	72	-11.54371636	3	54		525	11.96281455	7	53	-678.2019219	80	28		525	82.59771054	5	52	-6.987800183	1	41		525	92.50537131	3	50	30.75877085	4	53
526	-19.94839123	2	11	-39.29743304	4	23	-796.9991477	80	96		526	-9.936609064	1	92	-8000	80	2		526	173.6910231	6	51	-765.1765669	80	14		526	181.6092853	5	51	-9.936609064	1	92		526	12.50115338	5	53	20	1	49
527	-777.4809721	80	88	-16.10186799	2	63	-8000	80	1		527	-6.987800183	1	41	-9.877730447	1	86		527	79.45077825	5	50	-277.9567641	80	24		527	1907.900195	80	52	-19.96849197	2	25		527	34.47175754	3	49	5.225333008	7	49
528	-617.2453772	80	61	-9.981994426	1	17	-19.53713555	2	5		528	-9.851788069	1	85	-100	1	2		528	95.5948049	3	50	-790.7829768	80	21		528	40	2	53	-19.93952758	2	93		528	24.82021564	4	53	24.82021564	4	53
529	-9.870557195	1	8	-29.81097252	3	27	-9.828920599	1	84		529	50	1	50	50	1	52		529	59.288459	7	50	-670.9514689	80	11		529	91.18912683	4	52	-9.765249081	1	30		529	22.33389634	4	53	193.0121998	3	51
530	-9.936609064	1	92	-15.71392365	2	39	34.79942724	3	49		530	-19.82910689	2	10	-18.80286507	3	45		530	190.3202964	3	51	-8000	80	99		530	186.8777314	4	51	-9.66773518	1	75		530	83.05155726	4	52	13.65161503	7	49
531	42.26794106	80	54	-19.56557097	2	82	-797.8500945	80	13		531	-9.971097708	1	24	-9.970952817	1	26		531	-161.3641137	80	48	-799.2496949	80	18		531	738.6408264	80	54	-19.98494974	2	20		531	-15.33706692	5	54	4.666907232	7	53
532	-19.66548592	2	83	-9.533067102	1	72	-19.33547036	2	75		532	-19.75546089	2	86	100	2	50		532	75.1823349	6	52	902.0565015	80	61		532	100	2	52	-798.8292812	80	21		532	24.61433022	5	53	3.655556981	8	53
533	67.84514056	80	53	-19.5618452	2	81	-24.66840904	3	67		533	-9.533067102	1	72	-9.768567774	1	5		533	-122.2471642	80	38	263.1072506	80	62		533	1901.611417	80	52	-19.75803213	2	28		533	17.65810246	6	49	30.75877085	4	53
534	-9.713083744	1	78	-100	1	99	50	1	52		534	-791.5962589	80	12	-741.5833774	80	12		534	200	2	51	-781.2508366	80	4		534	43.20586381	9	52	-8.331679737	1	38		534	83.94754902	4	52	93.69600685	3	50
535	-28.7431631	3	33	16.85902204	3	48	-33.50311792	4	66		535	-17.18283259	2	37	-7.856961826	1	39		535	-34.78844543	11	53	-619.5957865	80	32		535	180.4739038	5	51	-9.870557195	1	8		535	15.41809545	5	49	64.01109865	6	52
536	-0.895773278	1	54	50	1	52	-425.5955593	80	46		536	-9.970952817	1	26	-10.40114551	2	44		536	73.1467851	6	50	-799.0625786	80	22		536	723.6137571	80	49	-9.780922601	1	81		536	-7.477349867	3	48	100	2	50
537	-39.57532466	4	91	-8.591416293	1	37	-9.914553444	1	10		537	-781.850508	80	5	-9.062222149	1	35		537	-4.954140868	8	53	-780.7258737	80	14		537	20	1	53	-769.8545893	80	77		537	173.3836128	5	51	5.225333008	7	49
538	-2.009338336	1	55	-17.18283259	2	37	-798.8292812	80	21		538	-3.622567845	1	57	-9.63415498	1	74		538	-4.954140868	8	53	-772.9103852	80	16		538	30.12098393	3	53	-3.622567845	1	57		538	33.90365397	4	53	83.05155726	4	52
539	-796.0888646	80	10	-16.69091175	2	64	-9.990621187	1	18		539	-9.768567774	1	5	-19.33547036	2	75		539	173.6910231	6	51	-784.3379151	80	21		539	82.59771054	5	52	-9.289323746	1	34		539	173.3836128	5	51	14.82704392	5	53
540	-21.97705755	3	40	-784.5669532	80	31	-8.591416293	1	37		540	-19.53127091	2	4	-100	1	2		540	20	1	53	-762.5643948	80	33		540	96.37743216	3	52	-6.854532718	1	61		540	193.0121998	3	51	39.10422672	3	53
541	14.36981181	80	54	-12.6079863	2	60	-9.301492285	1	69		541	-799.3897608	80	20	-799.0625786	80	22		541	71.13744676	7	50	-789.6445756	80	8		541	675.2394656	80	48	-598.1356446	80	65		541	-10.13700243	3	54	32.14303817	3	49
542	-34.60944763	4	71	-4487.527754	80	97	-100	1	98		542	-791.1793984	80	20	-7.494628686	1	40		542	74.7106597	6	52	-798.5257278	80	17		542	150.8743639	8	51	-28.95966236	3	77		542	74.54503785	5	50	40	2	53
543	-608.5222711	80	62	-49.16963463	5	81	-9.971097708	1	24		543	-9.990621187	1	18	-13.97560037	2	41		543	200	2	51	-795.2996575	80	14		543	59.288459	7	50	-9.988282233	1	22		543	-36.34515597	6	48	183.3689788	4	51
544	-18.45842941	4	44	-6.542226049	1	42	-39.20339192	4	29		544	-7819.75332	80	1	-780.8436769	80	4		544	20	1	49	-798.5257278	80	17		544	738.6408264	80	54	-771.4372997	80	28		544	32.5087751	5	49	32.14303817	3	49
545	-31.36319145	5	44	-797.2613313	80	95	-16.66335947	2	38		545	-23.20051894	3	33	-9.984245985	1	25		545	19.59657533	5	53	-793.7964554	80	24		545	186.8777314	4	51	-798.8292122	80	21		545	36.1608639	4	49	3.666318008	8	49
546	-42.47598145	5	41	-18.12618299	2	67	-598.6190744	80	68		546	-9.533067102	1	72	-200	2	2		546	86.21278085	4	50	-178.6668033	80	63		546	723.6137571	80	49	-9.66773518	1	75		546	73.95926679	5	52	72.74764736	5	50
547	-100	1	1	-16.69091175	2	64	200	2	51		547	-8.331679737	1	38	-100	1	98		547	189.360111	4	51	-797.1290964	80	95		547	-86.05389989	80	53	100	1	51		547	20.21881522	5	49	193.1454673	3	51
548	-9.973126181	1	13	-42.71535048	6	64	-27.96354406	4	62		548	-19.98634345	2	23	-8.345455875	1	64		548	-165.9219019	80	44	282.9956133	80	52		548	27.6126941	4	53	-9.470179835	1	71		548	100	1	51	36.1608639	4	49
549	-29.02684116	3	9	-24.05147952	3	40	-19.82269029	2	27		549	40	2	53	-19.5043396	2	79		549	50	1	52	-792.8689855	80	10		549	-114.8086152	80	44	-662.2740334	80	40		549	22.30825064	4	49	24.87537309	5	49
550	33.94594832	80	55	-19.92497869	2	96	-29.58130659	3	85		550	-209.7791241	3	1	-4.336371903	1	58		550	97.73135288	3	52	-789.8721694	80	7		550	764.1690689	80	49	-9.063091494	1	67		550	93.69600685	3	50	100	2	52
551	-19.23033933	2	73	45.46270576	3	47	-17.77241451	2	36		551	-3.652088798	1	46	-9.679703631	1	76		551	-122.5008337	80	59	-797.6878166	80	24		551	-14.94476205	9	53	-787.3248487	80	10		551	-0.895773278	1	54	193.1454673	3	51
552	-570.8305793	80	60	-100	1	1	-4.405195099	1	45		552	-19.26830996	2	74	-9.533067102	1	72		552	140.8890669	9	51	-8000	80	99		552	734.4145578	80	53	-5.528242464	1	59		552	13.64322515	7	53	20.21881522	5	49
553	-29.74680883	3	90	-5.443253579	2	56	58.42214458	6	58		553	-781.4854219	80	5	-18.94035967	2	71		553	50	1	50	119.8876451	80	72		553	77.76107622	5	52	-26.09543299	3	38		553	5.225333008	7	49	32.53829605	5	49
554	-776.5442085	80	73	-9.985366015	1	21	-9.615169667	1	73		554	-4.405195099	1	45	-9.976325281	1	14		554	40	2	53	151.868256	80	32		554	19.62519474	11	50	-3.652088798	1	46		554	4.853917736	6	53	38.42951102	3	49
555	-35.54460134	4	72	-28.04992896	4	42	-4398.838113	80	1		555	-800	80	19	-9.988282233	1	22		555	50	1	52	-8000	80	1		555	728.8719137	80	53	-8000	80	2		555	22.30825064	4	49	-8.206079992	4	54
556	-8000	80	99	-19.5043396	2	79	-9.062222149	1	35		556	-29.69497238	3	7	-798.8292812	80	21		556	7.209269432	7	53	-754.2669438	80	23		556	97.99066166	3	50	-9.66773518	1	75		556	100	2	50	39.10422672	3	53
557	-29.76126573	3	92	54.27704711	6	47	-19.93153328	2	95		557	-19.93952758	2	93	-9.828920599	1	84		557	189.360111	4	51	-730.5328215	80	15		557	-88.81978281	80	58	-9.911345144	1	27		557	39.10422672	3	53	183.6752874	4	51
558	-49.21697717	6	41	-19.82269029	2	27	-4398.838113	80	1		558	-19.46339296	2	3	-100	1	97		558	2.295978609	7	49	-789.6445756	80	8		558	-120.0240979	80	64	100	1	51		558	21.12461587	5	53	-10.13700243	3	54
559	73.95186585	80	58	-9.973126181	1	13	-16.69091175	2	64		559	-2.009338336	1	55	-9.965766641	1	95		559	-114.8086152	80	44	-798.7479077	80	25		559	35.6636281	3	53	-753.0988492	80	30		559	-16.28144306	4	54	38.42951102	3	49
560	-777.4809721	80	88	-18.60298457	2	69	25.25299108	5	61		560	-16.66335947	2	38	-7.304177597	2	46		560	33.25769566	10	52	-798.1060224	80	14		560	189.360111	4	51	-17.18283259	2	37		560	20	1	53	39.10422672	3	53
561	-62.44664449	7	41	-9.382024048	1	70	-9.470179835	1	71		561	-7.415375642	1	62	-19.89633628	2	12		561	38.42951102	3	53	-798.7396788	80	25		561	200	2	51	-9.851788069	1	85		561	50	1	50	-1.791546557	2	54
562	-2.721626789	1	56	-525.311711	80	57	-15.08647459	3	56		562	-9.877730447	1	86	-9.615169667	1	73		562	39.30831596	9	50	-762.9650643	80	28		562	755.4306872	80	49	-792.9862666	80	92		562	20	1	53	193.1454673	3	51
563	-60.86307622	7	41	-29.43521052	3	29	-797.5811033	80	93		563	-13.97560037	2	41	-7.856961826	1	39		563	200	2	51	-797.6878166	80	24		563	26.94246542	4	49	-18.1244443	2	35		563	34.09313912	4	49	33.90365397	4	53
564	-777.0395262	80	78	-794.2049144	80	89	-9.779124114	1	6		564	-799.3979896	80	20	-8.331679737	1	38		564	-117.9534983	80	39	-28.95966236	3	77		564	79.03795407	5	50	-34.78109279	4	65		564	39.10422672	3	53	27.56944761	5	49
565	-16.10186799	2	63	-9.965766641	1	95	-8.591416293	1	37		565	-100	1	0	-2.009338336	1	55		565	53.18785823	8	52	-768.7797423	80	23		565	189.360111	4	51	100	2	50		565	-3.800884893	3	54	5.225333008	7	49
566	18.77019331	80	57	-788.5711362	80	87	-6.854532718	1	61		566	-4.336371903	1	58	-100	1	0		566	26.94246542	4	49	-727.3590016	80	76		566	738.6408264	80	54	-100	1	2		566	3.666318008	8	49	183.6752874	4	51
567	-17.29879593	2	65	-8000	80	98	-24.43354773	3	63		567	50	1	52	-9.970952817	1	26		567	91.18912683	4	52	-277.9567641	80	24		567	764.1690689	80	49	-8.591416293	1	37		567	93.45777395	3	52	193.1454673	3	51
568	-9.870557195	1	8	-4487.527754	80	97	-9.868758708	1	9		568	-19.87391269	2	88	-8.886207257	1	36		568	69.27270499	6	50	2.847169038	5	59		568	86.21278085	4	50	-16.69091175	2	64		568	7.676108036	7	49	34.25228916	3	53
569	-23.20855234	3	39	-9.533067102	1	72	-9.765249081	1	30		569	-9.914553444	1	10	-8000	80	1		569	79.45077825	5	50	-789.158048	80	7		569	88.22541258	4	50	-9.873402117	1	7		569	93.45777395	3	52	-5.409625082	3	48
570	-9.779124114	1	6	-39.2037783	4	29	-19.53713555	2	5		570	-100	1	98	-9.71329763	1	77		570	23.38429355	11	52	-51.4070428	6	30		570	764.1690689	80	54	-19.0661342	2	72		570	39.10422672	3	53	73.95926679	5	52
571	-4.537294238	2	47	-9.834787532	1	29	-781.8330682	80	78		571	-5.747710838	1	43	-12.6079863	2	60		571	180.4739038	5	51	-798.8292812	80	21		571	1852.711889	80	47	-3.652088798	1	46		571	12.50115338	5	53	36.1608639	4	49
572	-8.672743807	2	58	-9.985366015	1	21	-797.6878166	80	24		572	-28.23713955	3	69	-9.948168142	1	12		572	14.91804693	6	53	-762.5754709	80	28		572	26.23155458	4	53	-781.8330682	80	83		572	5.490534022	6	49	-15.33706692	5	54
573	80.83604601	80	57	-49.16963463	5	81	-777.0466995	80	78		573	-17.62911048	2	66	-9.945357717	1	94		573	100	2	52	-6.854532718	1	61		573	96.37743216	3	52	1919.626467	80	50		573	100	2	50	5.490534022	6	49
574	-609.5584759	80	60	-1.570488982	1	48	-11.49542168	2	43		574	-9.877730447	1	86	-3.652088798	1	46		574	-12.15274357	8	49	-795.7786853	80	12		574	200	2	51	-9.834787532	1	29		574	12.30825064	5	49	-26.25254077	5	54
575	-19.85512286	2	89	-9.828920599	1	84	-3.622567845	1	57		575	-782.3299291	80	6	-1.570488982	1	48		575	11.45398057	5	53	-798.6117999	80	21		575	40	2	53	-9.470179835	1	71		575	-1.791546557	2	54	4.853917736	6	53
576	247.7313529	4	51	-9.976325281	1	14	-19.35940726	2	76		576	-789.8721694	80	7	-9.936609064	1	92		576	186.8777314	4	51	-799.0625786	80	22		576	40	2	53	-7.856961826	1	39		576	163.4094172	6	51	-3.800884893	3	54
577	247.7313529	4	51	-6.542226049	1	42	-9.217766021	1	68		577	-11.49542168	2	43	-9.969763791	1	93		577	24.35012044	5	53	-197.1021927	80	74		577	737.1804407	80	53	-30.82283794	4	68		577	30.75877085	4	53	73.26877177	5	52
578	-19.67093658	4	47	-19.70357614	2	85	-9.73169648	1	3		578	-9.851788069	1	85	-4398.838113	80	26		578	34.79942724	3	49	-307.9567641	80	24		578	100	2	50	40	2	53		578	-34.894501	7	54	-6.992119313	3	54
579	-9.969763791	1	93	-765.9953387	80	71	-764.9644511	80	34		579	-100	1	99	-100	1	1		579	91.18912683	4	52	-724.5078653	80	20		579	615.7543344	80	54	-9.873402117	1	7		579	193.0121998	3	51	12.30825064	5	49
580	-5.443253579	2	56	-100	1	98	-18.12618299	2	67		580	-8000	80	0	-797.8500945	80	13		580	100	2	50	-797.7405776	80	11		580	65.2942873	7	52	-19.96398885	2	17		580	4.853917736	6	53	-16.28144306	4	54
581	-19.5618452	2	81	-29.81097252	3	27	-4.405195099	1	45		581	-9.870557195	1	8	-11.05648493	2	59		581	200	2	51	-133.895018	6	47		581	197.2783732	3	51	-9.063091494	1	67		581	100	2	50	5.225333008	7	49
582	-19.94625236	2	13	3891.134928	80	56	-791.0438081	80	87		582	-795.8534513	80	12	-9.780922601	1	81		582	-24.91788824	10	53	-798.8292812	80	21		582	88.10017621	4	50	-761.9903691	80	70		582	183.6752874	4	51	72.74764736	5	50
583	33.94594832	80	55	-9.971097708	1	24	-9.873402117	1	7		583	-791.963907	80	12	-13.06591066	3	43		583	180.5455558	5	51	263.1072506	80	62		583	100	2	50	-8000	80	99		583	-36.22886605	6	54	12.50115338	5	53
584	-52.46134747	6	41	-31.50847796	4	64	-781.2508366	80	4		584	-3.652088798	1	46	20	1	53		584	-14.94476205	9	53	-723.8782061	80	66		584	100	2	50	-19.74680423	2	7		584	73.95926679	5	52	5.225333008	7	49
585	-9.976325281	1	14	-9.713083744	1	78	-9.870557195	1	8		585	-28.23713955	3	69	-9.76894495	1	80		585	63.17614046	7	52	-782.2786101	80	23		585	27.6126941	4	53	-773.4188144	80	75		585	20.21881522	5	49	200	2	51
586	-22.86180762	3	41	-782.3299291	80	6	-705.2258321	80	64		586	30.28691626	3	53	-5.747710838	1	43		586	200	2	51	-8000	80	98		586	200	2	51	-799.4537382	80	23		586	83.94754902	4	52	38.42951102	3	49
587	-9.765635457	1	4	-14.98925737	2	40	-9.877730447	1	86		587	-200	2	1	-29.38967797	3	80		587	79.03795407	5	50	-789.8721694	80	7		587	40	2	53	-4394.936085	80	7		587	39.10422672	3	53	40	2	49
588	-1.570488982	1	48	-781.4854219	80	5	-16.10186799	2	63		588	-5.528242464	1	59	-490.2771741	80	47		588	180.5455558	5	51	-789.8721694	80	7		588	86.21278085	4	50	-797.6878166	80	24		588	24.87537309	5	49	200	2	51
589	-9.868758708	1	9	-0.895773278	1	54	-425.5955593	80	41		589	-2.721626789	1	56	-7.494628686	1	40		589	91.18912683	4	52	-799.0625786	80	22		589	86.86720722	4	52	-776.862803	80	27		589	40	2	49	50	1	50
590	-29.18116151	5	47	-8.331679737	1	38	-29.139679	3	77		590	-100	1	99	-19.53713555	2	5		590	88.10017621	4	50	-797.1412535	80	22		590	190.4238405	4	51	-19.75803213	2	28		590	7.676108036	7	49	22.30825064	4	49
591	-609.5584759	80	60	-777.4672052	80	75	-19.75546089	2	86		591	-3.652088798	1	46	-5.747710838	1	43		591	20	1	49	-7909.969764	80	98		591	-86.05389989	80	53	-19.7760952	2	87		591	20.21881522	5	49	4.666907232	7	53
592	-55.21543443	6	72	-9.643221013	1	31	-8000	80	97		592	-19.74680423	2	7	-9.780922601	1	81		592	-793.0182898	80	10	-797.243075	80	95		592	86.21278085	4	50	-794.9167659	80	89		592	93.45777395	3	52	83.05155726	4	52
593	-43.97565786	7	44	-781.6154949	80	78	-2.721626789	1	56		593	-8000	80	1	-9.780922601	1	81		593	130.9148713	10	51	-33.57633614	5	44		593	738.6408264	80	54	-7.245135689	2	57		593	15.41809545	5	49	3.666318008	8	49
594	-9.945357717	1	94	-792.0615911	80	90	-100	1	98		594	-795.8534513	80	12	-10	1	19		594	43.20586381	9	52	-798.9012966	80	22		594	197.2783732	3	51	-0.895773278	1	54		594	62.83309392	6	50	-37.69662965	7	48
595	-19.75546089	2	86	-19.56557097	2	82	-4398.838113	80	26		595	-7819.75332	80	1	-9.63415498	1	74		595	-793.1642755	80	10	-781.9216885	80	5		595	730.5627771	80	54	3601.161887	80	26		595	24.87537309	5	49	92.50537131	3	50
596	-9.945357717	1	94	-13.70906544	2	61	-39.20339192	4	29		596	-799.0625786	80	22	-9.879016066	1	28		596	18.59700954	5	49	14.91804693	6	53		596	1850.484819	80	47	-6.987800183	1	41		596	39.10422672	3	53	8.92596717	7	53
597	18.77019331	80	57	-784.3743494	80	26	-9.76894495	1	80		597	-243.9776403	7	1	-797.8500945	80	13		597	79.03795407	5	50	178.7705061	80	52		597	759.8642694	80	49	-15.71392365	2	39		597	183.3689788	4	51	20	1	53
598	12.5600182	80	58	-2.721626789	1	56	-19.66957506	2	29		598	-9.969763791	1	93	-766.3232981	80	34		598	-123.7945005	80	63	-128.5234279	80	44		598	196.3479112	3	51	-28.95966236	3	77		598	100	1	51	25.17026525	4	49
599	-9.63415498	1	74	-4487.527754	80	97	-19.82269029	2	27		599	-4.336371903	1	58	-19.33547036	2	75		599	63.17614046	7	52	-1957.208568	80	78		599	190.0290472	3	51	-782.5250006	80	6		599	25.55870636	6	53	5.490534022	6	49
600	-7.856961826	1	39	-781.5365661	80	83	-19.66957506	2	29		600	-6.854532718	1	61	-8.886207257	1	36		600	-122.5008337	80	59	-15.71392365	2	39		600	88.10017621	4	50	-9.779124114	1	6		600	200	2	51	200	2	51
601	-53.94661068	8	44	-9.301492285	1	69	-8.591416293	1	37		601	-9.993171727	1	23	-29.73374105	3	25		601	-115.6247789	80	64	-798.2644112	80	16		601	40	2	49	35.6636281	3	53		601	93.69600685	3	50	100	1	51
602	77.04198939	80	56	-9.965766641	1	95	-9.834787532	1	29		602	-9.782785485	1	82	-8000	80	1		602	189.360111	4	51	-8000	80	98		602	88.96205651	4	52	-7.245135689	2	57		602	13.65161503	7	49	15.41809545	5	49
603	-25.15891086	5	47	-781.6154949	80	78	-17.62911048	2	66		603	-799.3979896	80	20	-3.652088798	1	46		603	-14.94476205	9	53	-29.81680956	3	13		603	32.68180018	4	53	-873.4131176	80	79		603	34.47175754	3	49	38.42951102	3	49
604	-607.2250763	80	64	-13.96159654	4	59	-19.89071543	2	94		604	-2.009338336	1	55	-29.02047976	3	74		604	97.73135288	3	52	-810.5292751	80	22		604	730.5627771	80	54	-525.311711	80	57		604	173.8943648	5	51	34.3732616	5	53
605	-9.873402117	1	7	-10	1	19	-8000	80	97		605	-9.92756143	1	89	-9.976325281	1	14		605	24.35012044	5	53	-782.8664993	80	10		605	200	2	51	50	1	50		605	-17.26830214	5	54	64.01109865	6	52
606	50.00453762	80	58	-8000	80	97	-9.765249081	1	30		606	-9.768567774	1	5	-19.56557097	2	82		606	88.19828578	4	52	-305.1319519	80	39		606	-82.64685387	80	54	-19.5378899	2	80		606	73.26877177	5	52	8.92596717	7	53
607	-61.10516138	8	44	-39.29743304	4	23	-128.902849	4	71		607	-781.3199886	80	4	-200	2	2		607	95.5948049	3	50	-782.3858547	80	6		607	737.1804407	80	53	-9.947510383	1	90		607	100	1	51	173.8943648	5	51
608	-9.768567774	1	5	-19.96849197	2	25	-7.494628686	1	40		608	-9.768567774	1	5	-10.40114551	2	44		608	16.29918645	6	53	-795.1197857	80	17		608	97.99066166	3	50	-705.8779264	80	64		608	100	2	52	20	1	53
609	200	2	51	30.12098393	3	53	200	2	51		609	-6.303993148	1	60	-9.911345144	1	27		609	79.45077825	5	50	-798.5595541	80	17		609	737.1804407	80	53	-21.67586839	3	42		609	7.676108036	7	49	-33.89438095	6	48
610	-68.34108845	8	41	-9.533067102	1	72	-9.66773518	1	75		610	-8000	80	1	-19.96398885	2	17		610	2.295978609	7	49	-679.3067843	80	21		610	737.1804407	80	48	190.0290472	3	51		610	183.3689788	4	51	193.1454673	3	51
611	73.45627904	80	58	-788.1430455	80	85	-100	1	2		611	-19.73751742	2	9	-16.66335947	2	38		611	-4.954140868	8	53	-795.965084	80	20		611	170.8306827	6	51	-19.0661342	2	72		611	100	2	50	50	1	52
612	-19.73751742	2	9	-2.009338336	1	55	-19.53713555	2	5		612	-799.0625786	80	22	-7.415375642	1	62		612	43.20586381	9	52	-792.2323324	80	10		612	23.46403416	5	53	-9.063091494	1	67		612	14.82704392	5	53	8.92596717	7	53
613	-19.74111439	2	8	-35.47853567	4	92	-28.44810536	3	73		613	-9.71329763	1	77	-7.856961826	1	39		613	100	2	52	-17.18283259	2	37		613	40	2	53	-18.43553204	2	68		613	32.5087751	5	49	36.1608639	4	49
614	-4.405195099	1	45	-784.5669532	80	31	-9.851788069	1	85		614	-19.46339296	2	3	-797.2613313	80	95		614	34.79942724	3	49	-797.2085519	80	23		614	180.4739038	5	51	-9.470179835	1	71		614	92.50537131	3	50	4.666907232	7	53
615	54.05195329	80	57	-6.987800183	1	41	-29.81677506	3	10		615	-19.74680423	2	7	-9.63415498	1	74		615	91.18912683	4	52	-800	80	19		615	40	2	53	-9.643221013	1	31		615	34.3732616	5	53	163.4094172	6	51
616	25.34839601	80	56	-100	1	2	100	2	52		616	-2.721626789	1	56	-19.98124237	2	18		616	180.4739038	5	51	-798.8237616	80	16		616	100	2	52	-33.85564677	4	65		616	34.25228916	3	53	-23.91238652	5	48
617	-9.914553444	1	10	-16.69091175	2	64	-19.93153328	2	95		617	-19.97656447	2	22	-100	1	99		617	189.360111	4	51	-793.9469028	80	25		617	75.1823349	6	52	-796.5068382	80	96		617	32.68969329	5	53	-16.28144306	4	54
618	-9.945357717	1	94	-17.18283259	2	37	-19.33547036	2	75		618	-7.245135689	2	57	-9.98529702	1	16		618	24.35012044	5	53	-9.615169667	1	73		618	196.3479112	3	51	-9.969763791	1	93		618	163.4094172	6	51	22.30825064	4	49
619	-608.0093526	80	65	3891.134928	80	56	-4.405195099	1	45		619	-795.2005728	80	19	-9.289323746	1	34		619	196.3479112	3	51	-796.8476607	80	11		619	96.37743216	3	52	-100	1	0		619	14.64323251	6	53	72.74764736	5	50
620	172.0355613	5	51	50	1	50	16.44211791	7	61		620	-9.873402117	1	7	-16.69091175	2	64		620	-4.954140868	8	53	-782.194026	80	6		620	100	2	52	-9.83274296	1	83		620	-19.77115741	4	54	100	2	50
621	-69.08916496	8	41	-7.494628686	1	40	-9.062222149	1	35		621	-794.4966995	80	12	-19.93153328	2	95		621	97.73135288	3	52	-788.6735442	80	28		621	196.3479112	3	51	-332.5332594	80	60		621	74.54503785	5	50	92.50537131	3	50
622	-79.07978615	9	41	-19.82269029	2	27	-9.76894495	1	80		622	-10	1	19	-13.70906544	2	61		622	100	2	52	-7729.607442	80	97		622	88.19828578	4	52	-563.175623	80	38		622	34.09313912	4	49	20	1	49
623	-41.36132856	7	47	-781.5028778	80	4	-5.200572756	1	44		623	-9.873402117	1	7	-9.947510383	1	90		623	100	2	50	-38.02275386	4	77		623	764.1690689	80	49	-793.2373902	80	10		623	13.65161503	7	49	-29.60007801	5	54
624	-29.20146924	3	6	50	1	50	-19.6578412	2	84		624	-8000	80	1	-21.55683244	3	23		624	40	2	53	-781.6977814	80	5		624	69.27270499	6	50	-389.1393087	80	61		624	23.62747114	6	53	-12.45028286	4	54
625	-29.79440206	3	91	-39.2037783	4	29	-10.40114551	2	44		625	-263.1275238	9	1	-26.5062149	3	17		625	-116.2531456	80	44	266.4734764	80	60		625	100	2	50	-9.752169799	1	79		625	40	2	53	-19.77115741	4	54
626	-9.98529702	1	16	-2.721626789	1	56	-795.6286174	80	94		626	100	1	51	-29.36605845	3	4		626	-111.8016107	80	48	-2.268647119	1	47		626	97.73135288	3	52	-19.66548592	2	83		626	-3.800884893	3	54	100	2	50
627	-19.91667161	2	91	-30.21456738	4	59	-705.8779264	80	64		627	-100	1	1	-6.542226049	1	42		627	82.59771054	5	52	911.0307863	80	46		627	1826.188053	80	50	-7.856961826	1	39		627	-5.409625082	3	48	200	2	51
628	-69.08916496	8	41	-793.527409	80	91	40	2	53		628	-19.74111439	2	8	-9.432073518	1	33		628	53.18785823	8	52	-1957.650014	80	88		628	95.5948049	3	50	-11.49542168	2	43		628	20	1	49	27.56944761	5	49
629	-21.97705755	3	40	-11.05648493	2	59	-5.443253579	2	56		629	-243.9776403	7	1	-795.8534513	80	12		629	-2.152743567	7	49	-793.7964554	80	24		629	88.10017621	4	50	-24.18324288	3	68		629	30.09783128	4	49	84.3139828	4	50
630	-29.18116151	5	47	-19.53713555	2	5	-9.301492285	1	69		630	-9.914553444	1	10	-19.89071543	2	94		630	-114.8086152	80	44	-80.64255221	9	93		630	1826.188053	80	50	-751.7536748	80	30		630	13.64322515	7	53	13.76190693	7	49
631	-9.911345144	1	27	-7.415375642	1	62	-39.11139767	4	82		631	-26.91596878	4	57	100	1	51		631	-24.91788824	10	53	-777.5810481	80	20		631	86.86720722	4	52	-18.43553204	2	68		631	10.22819403	6	49	32.68969329	5	53
632	-1.570488982	1	48	-19.89071543	2	94	-6.303993148	1	60		632	-9.76894495	1	80	-5.528242464	1	59		632	180.5455558	5	51	-790.6753413	80	21		632	1826.188053	80	50	-9.432073518	1	33		632	-3.800884893	3	54	14.64323251	6	53
633	-31.45322392	4	41	-793.527409	80	91	-138.8394581	5	71		633	-9.83274296	1	83	-741.5833774	80	12		633	76.24701421	5	50	-789.8721694	80	7		633	187.6351522	4	51	30.02890229	3	49		633	193.0121998	3	51	-1.791546557	2	54
634	-38.61323503	6	47	-23.11492749	4	64	-797.9356491	80	11		634	-9.217766021	1	68	-778.5357184	80	3		634	-120.8751919	80	64	261.0306069	80	47		634	39.10422672	3	49	-29.19010565	3	28		634	38.42951102	3	49	40	2	53
635	44.36981181	80	53	-19.5618452	2	81	100	2	52		635	-788.476182	80	24	-19.94190563	2	26		635	17.65314167	5	49	-782.3299291	80	6		635	39.10422672	3	49	-778.5357184	80	3		635	4.666907232	7	53	40	2	49
636	-29.30238463	3	5	-782.3299291	80	6	-19.94219542	2	24		636	-17.62911048	2	66	-4.336371903	1	58		636	160.8597299	7	51	-795.7786853	80	12		636	-34.78844543	11	53	-9.868758708	1	9		636	-16.28144306	4	54	38.42951102	3	49
637	-9.73169648	1	3	-9.779124114	1	6	-8.050933995	1	63		637	-8.331679737	1	38	-19.7026378	3	44		637	63.29499703	7	50	-789.2145508	80	8		637	759.8642694	80	49	-18.94035967	2	71		637	13.65161503	7	49	32.14303817	3	49
638	-4.336371903	1	58	-1.570488982	1	48	38.42951102	3	53		638	-9.643221013	1	31	-9.962489346	1	96		638	73.08748561	6	52	-759.9155332	80	14		638	39.10422672	3	49	-22.41107031	3	38		638	183.3689788	4	51	37.09488839	4	53
639	99.04981212	80	58	-5.443253579	2	56	-19.5618452	2	81		639	-799.4537382	80	23	-9.765635457	1	4		639	88.10017621	4	50	-713.8493429	80	23		639	96.37743216	3	52	-9.765249081	1	30		639	8.92596717	7	53	32.5087751	5	49
640	73.45627904	80	58	-9.780922601	1	81	-19.91667161	2	91		640	-19.46339296	2	3	-19.96849197	2	25		640	189.360111	4	51	-9.990621187	1	18		640	-86.05389989	80	53	-8.886207257	1	36		640	7.676108036	7	49	-10.13700243	3	54
641	-29.79440206	3	91	-31.50847796	4	64	-19.66957506	2	29		641	-219.4223451	4	1	-23.72505863	3	37		641	50	1	52	-797.9356491	80	11		641	1909.254115	80	52	-795.8534513	80	12		641	-0.895773278	1	54	4.853917736	6	53
642	250	3	51	16.85902204	3	48	-2.009338336	1	55		642	-799.8058852	80	19	-19.28644203	2	31		642	180.5455558	5	51	-8.672743807	2	58		642	764.1690689	80	54	-13.97560037	2	41		642	20	1	53	17.65810246	6	49
643	-9.765249081	1	30	-16.69091175	2	64	-18.43553204	2	68		643	-19.74680423	2	7	-9.962489346	1	96		643	100	2	50	-771.5158375	80	72		643	1823.792196	80	50	-200	2	98		643	12.50115338	5	53	15.16228935	6	49
644	193.2058638	10	51	-6.854532718	1	61	-797.5811033	80	93		644	-800	80	19	-7.856961826	1	39		644	24.35012044	5	53	-39.04416598	4	84		644	186.8777314	4	51	-26.43777578	4	35		644	50	1	52	20.21881522	5	49
645	-41.36132856	7	47	-775.4145123	80	81	-100	1	1		645	-799.0625786	80	22	-19.33547036	2	75		645	53.18785823	8	52	-798.4659591	80	25		645	28.81434135	4	53	-19.5378899	2	80		645	100	2	50	-18.09528442	5	48
646	-48.8327264	5	9	-17.18283259	2	37	-18.86414704	2	33		646	-19.82910689	2	10	-19.96398885	2	17		646	79.45077825	5	50	-798.8237616	80	16		646	190.0290472	3	51	-9.992474871	1	20		646	40	2	49	36.1608639	4	49
647	-53.19356417	9	47	-797.2613313	80	95	-100	1	2		647	-9.779124114	1	6	-8000	80	1		647	72.73396092	6	50	-797.1290964	80	95		647	100	1	51	-5.443253579	2	56		647	73.95926679	5	52	30.75877085	4	53
648	-9.969763791	1	93	-18.43553204	2	68	190.0290472	3	51		648	-22.7901556	3	41	-8.591416293	1	37		648	59.288459	7	50	-791.5300023	80	21		648	1845.917445	80	52	-765.9953387	80	71		648	8.92596717	7	53	38.42951102	3	49
649	-616.8858568	80	63	-26.69305752	3	37	-797.5811033	80	93		649	-9.533067102	1	72	-9.73169648	1	3		649	38.42951102	3	53	-792.5666349	80	25		649	186.8777314	4	51	-19.26830996	2	74		649	14.64323251	6	53	32.53829605	5	49
650	21.61387117	80	56	-1.791546557	2	54	-19.53713555	2	5		650	-34.55508363	4	9	-2.721626789	1	56		650	-161.3641137	80	48	97.4560049	80	40		650	755.4306872	80	49	-200	2	98		650	20	1	49	21.12461587	5	53
651	100	1	51	-6.542226049	1	42	-9.936956343	1	88		651	-9.969763791	1	93	-19.53049816	2	30		651	-793.1642755	80	10	-15.17847344	7	58		651	-117.9534983	80	39	-9.877730447	1	86		651	-9.032192927	4	48	13.64322515	7	53
652	-4.537294238	2	47	-19.94625236	2	13	-18.45331913	3	62		652	-781.4854219	80	5	-9.92756143	1	89		652	121.1357472	11	51	-728.2529281	80	32		652	197.2783732	3	51	-9.470179835	1	71		652	38.42951102	3	49	-1.791546557	2	54
653	-4.405195099	1	45	-784.5669532	80	26	-6.542226049	1	42		653	-9.873402117	1	7	-4.018676672	2	55		653	186.8777314	4	51	-8000	80	1		653	1846.38912	80	52	-28.71749441	3	75		653	-5.409625082	3	48	37.09488839	4	53
654	-612.4722488	80	61	-3.652088798	1	46	-9.879016066	1	28		654	-8000	80	2	-18.1244443	2	35		654	38.42951102	3	53	-795.7786853	80	12		654	200	2	51	-4.537294238	2	47		654	15.87900273	7	53	73.26877177	5	52
655	-776.0619471	80	80	-15.71392365	2	39	90.01575401	3	50		655	-6.987800183	1	41	-5.528242464	1	59		655	18.59700954	5	49	-9.217766021	1	68		655	738.6408264	80	54	-4397.814309	80	99		655	22.33389634	4	53	20	1	53
656	-4.336371903	1	58	-16.69091175	2	64	-9.533067102	1	72		656	-9.76894495	1	80	-9.958335806	1	91		656	-22.12906885	9	49	-621.6906358	80	32		656	759.8642694	80	49	-8000	80	1		656	5.225333008	7	49	24.82021564	4	53
657	-39.57532466	4	91	-9.945357717	1	94	-9.510224931	1	32		657	-219.4223451	4	1	-9.879016066	1	28		657	53.18785823	8	52	-728.4484618	80	17		657	196.3479112	3	51	-9.768567774	1	5		657	20	1	53	83.94754902	4	52
658	50	1	50	-9.752169799	1	79	-446.4865879	80	62		658	-29.02684116	3	9	-58.44530873	6	21		658	40	2	49	-133.1454742	80	34		658	100	1	51	-9.990621187	1	18		658	34.3732616	5	53	183.3689788	4	51
659	-38.73633483	4	33	-781.4854219	80	5	-20.43823989	3	63		659	-19.87321813	2	92	-656.1908793	80	31		659	180.5455558	5	51	-799.2321999	80	18		659	615.7543344	80	54	-9.993171727	1	23		659	200	2	51	82.74012223	4	50
660	-37.71000562	4	13	-781.5028778	80	4	-30.5004625	5	60		660	-0.895773278	1	54	-9.974195614	1	11		660	100	2	50	-709.603882	80	18		660	40	2	53	-19.94219542	2	24		660	34.3732616	5	53	24.61433022	5	53
661	-29.30238463	3	5	-19.5618452	2	81	-9.973126181	1	13		661	-19.75803213	2	28	30.66452964	3	75		661	12.12489921	6	49	295.8454731	80	50		661	20	1	49	-10.40114551	2	44		661	25.17026525	4	49	25.17026525	4	49
662	-42.47598145	5	41	-6.987800183	1	41	-100	1	97		662	-100	1	98	-8.672743807	2	58		662	180.5455558	5	51	-796.9322748	80	95		662	197.2783732	3	51	-9.83274296	1	83		662	40	2	49	5.490534022	6	49
663	99.04981212	80	58	-9.92756143	1	89	-12.6079863	2	60		663	-9.679703631	1	76	-7.856961826	1	39		663	20.67174659	4	53	-798.1060224	80	14		663	-122.4713012	80	63	16.35253851	5	53		663	30.09783128	4	49	100	1	51
664	-41.36132856	7	47	-796.6451377	80	91	-19.75803213	2	28		664	-19.89633628	2	12	-6.303993148	1	60		664	-24.91788824	10	53	-798.5595541	80	17		664	97.73135288	3	52	-13.70906544	2	61		664	13.76190693	7	49	28.10358	6	49
665	33.94594832	80	55	-9.985366015	1	21	-9.948168142	1	12		665	-9.987668171	1	15	-7.494628686	1	40		665	76.24701421	5	50	320.3816128	80	50		665	737.1804407	80	48	-9.289323746	1	34		665	193.0121998	3	51	50	1	50
666	-9.768567774	1	5	-11.95225821	3	59	-19.97073203	2	21		666	-19.97073203	2	21	-7.856961826	1	39		666	-88.81978281	80	58	-123.3207324	80	48		666	-34.78844543	11	53	-8.345455875	1	64		666	74.54503785	5	50	4.853917736	6	53
667	-612.8124435	80	65	-17.18283259	2	37	-0.895773278	1	54		667	-19.97073203	2	21	-9.976325281	1	14		667	88.10017621	4	50	-795.8262647	80	16		667	197.2783732	3	51	-19.42616749	2	78		667	15.41809545	5	49	36.1608639	4	49
668	-38.86162869	4	9	-8.331679737	1	38	-798.1060224	80	14		668	-19.46339296	2	3	-18.57864749	2	34		668	-14.94476205	9	53	-782.0108493	80	35		668	27.6126941	4	53	50	1	50		668	100	2	52	-6.522511682	4	54
669	-19.97059404	2	16	-784.5669532	80	26	-18.43553204	2	68		669	-795.8534513	80	12	-16.7236778	3	58		669	73.1467851	6	50	-786.475429	80	11		669	1909.254115	80	47	-100	1	98		669	100	2	52	83.05155726	4	52
670	-29.79440206	3	91	-29.40803082	4	59	-9.382024048	1	70		670	-781.6314076	80	5	200	2	51		670	150.8743639	8	51	-133.8272481	80	59		670	200	2	51	100	2	50		670	13.65161503	7	49	100	2	52
671	-100	1	2	6.98000597	4	48	-29.39831393	3	82		671	-19.89633628	2	12	-18.7640481	2	70		671	50	1	52	1018.949049	80	56		671	-82.64685387	80	54	-33.01018514	4	14		671	3.655556981	8	53	34.47175754	3	49
672	223.0874856	7	51	-10.40114551	2	44	-9.879016066	1	28		672	-19.96398885	2	17	-9.782785485	1	82		672	-115.6247789	80	64	-9.63415498	1	74		672	-119.4488878	80	43	-9.971097708	1	24		672	40	2	49	-3.800884893	3	54
673	-7.856961826	1	39	-19.5618452	2	81	-9.851788069	1	85		673	-9.970952817	1	26	-9.301492285	1	69		673	33.25769566	10	52	-798.6117999	80	21		673	96.37743216	3	52	-8000	80	98		673	40	2	49	93.69600685	3	50
674	-9.958335806	1	91	-6.987800183	1	41	-29.10441531	3	75		674	-0.895773278	1	54	-26.63648565	3	38		674	-14.94476205	9	53	-796.9322748	80	95		674	88.10017621	4	50	-873.4131176	80	79		674	8.92596717	7	53	30.75877085	4	53
675	102.4904107	80	53	-9.432073518	1	33	39.10422672	3	53		675	-11.49542168	2	43	-19.5043396	2	79		675	24.35012044	5	53	-798.2696549	80	21		675	759.8642694	80	49	-19.23033933	2	73		675	100	2	52	92.50537131	3	50
676	-36.91525812	4	74	-19.94625236	2	13	31.20536382	4	45		676	-9.992474871	1	20	-17.62911048	2	66		676	7.81835414	6	49	905.9299353	80	36		676	100	1	51	-4391.164965	80	1		676	38.42951102	3	49	31.94906601	3	53
677	213.1761405	8	51	-8.886207257	1	36	-777.0638104	80	77		677	-36.77899394	4	66	-794.4966995	80	12		677	-114.8086152	80	44	-797.1290964	80	95		677	88.10017621	4	50	-789.5006966	80	9		677	40	2	53	-19.77115741	4	54
678	-29.74680883	3	90	3891.134928	80	56	-791.0438081	80	87		678	-797.6878166	80	24	-9.936956343	1	88		678	53.18785823	8	52	-788.3992794	80	21		678	50	1	52	-9.780922601	1	81		678	40	2	49	74.54503785	5	50
679	-612.8124435	80	65	-19.28644203	2	31	-9.470179835	1	71		679	-7909.779124	80	1	-8.810390198	2	45		679	16.29918645	6	53	-757.9037363	80	14		679	738.6408264	80	54	-8.888688801	3	48		679	82.74012223	4	50	-1.791546557	2	54
680	-777.0395262	80	78	-9.533067102	1	72	-8.814555238	1	66		680	-9.947510383	1	90	-6.854532718	1	61		680	79.45077825	5	50	-798.8292122	80	21		680	38.42951102	3	53	-19.5378899	2	80		680	-7.477349867	3	48	-17.94792114	5	48
681	-19.67093658	4	47	-20.34580867	3	59	100	1	51		681	-19.87321813	2	92	-9.985366015	1	21		681	100	2	52	-798.6117999	80	21		681	100	2	52	-100	1	98		681	23.62747114	6	53	-3.800884893	3	54
682	-9.73169648	1	3	-8000	80	97	-13.0844521	2	42		682	-9.873402117	1	7	-3.652088798	1	46		682	23.46403416	5	53	-771.5158375	80	72		682	26.94246542	4	49	-9.76894495	1	80		682	100	2	52	40	2	49
683	-2.268647119	1	47	-1.570488982	1	48	-9.533067102	1	72		683	-200	2	2	-4.336371903	1	58		683	88.10017621	4	50	-797.6193108	80	22		683	100	2	50	197.2783732	3	51		683	100	2	50	15.87900273	7	53
684	-9.73169648	1	3	-9.301492285	1	69	-6.854532718	1	61		684	-739.3972859	80	20	-9.958335806	1	91		684	53.18785823	8	52	-797.9356491	80	11		684	17.65314167	5	49	-19.82269029	2	27		684	32.53829605	5	49	23.62747114	6	53
685	223.0874856	7	51	90.90465762	4	56	-19.6578412	2	84		685	-9.984245985	1	25	-6.542226049	1	42		685	26.94246542	4	49	258.5398765	80	42		685	35.6636281	3	53	-9.870557195	1	8		685	32.53829605	5	49	74.54503785	5	50
686	-45.43264894	5	72	-8000	80	97	-11.05648493	2	59		686	-15.71392365	2	39	-9.765635457	1	4		686	82.59771054	5	52	-15.17847344	7	58		686	1766.297567	80	45	-9.66773518	1	75		686	200	2	51	14.64323251	6	53
687	-70.84507065	8	41	-19.89071543	2	94	-9.765249081	1	30		687	-2.721626789	1	56	-9.976325281	1	14		687	180.8501165	4	51	-797.243075	80	95		687	40	2	53	-7.31978902	3	54		687	-5.409625082	3	48	22.33389634	4	53
688	-2.268647119	1	47	-777.4672052	80	75	-9.945357717	1	94		688	-800	80	19	-20.91565783	4	54		688	173.619371	6	51	129.6729306	80	77		688	38.42951102	3	53	-9.63415498	1	74		688	13.76190693	7	49	173.8943648	5	51
689	20	1	49	63.89221678	5	47	-9.73169648	1	3		689	-19.97533634	2	15	-29.87833071	3	12		689	7.81835414	6	49	-794.3903426	80	21		689	100	2	52	-789.206092	80	8		689	-21.35167377	4	48	93.45777395	3	52
690	-21.67586839	3	42	-781.6154949	80	78	-11.49542168	2	43		690	-29.43957565	3	81	-10.32266982	3	55		690	173.6910231	6	51	-782.9143708	80	71		690	40	2	49	-9.945357717	1	94		690	74.54503785	5	50	5.225333008	7	49
691	-1.570488982	1	48	-8.810390198	2	45	-19.33547036	2	75		691	-788.476182	80	24	50	1	50		691	-131.3909875	80	53	-792.8689855	80	10		691	86.21278085	4	50	-27.92484668	3	88		691	-36.22886605	6	54	-7.477349867	3	48
692	-9.533067102	1	72	50	1	50	-9.976325281	1	14		692	-0.895773278	1	54	-19.75546089	2	86		692	140.8890669	9	51	-797.2613313	80	95		692	764.1690689	80	49	-19.35940726	2	76		692	25.55870636	6	53	39.10422672	3	53
693	33.94594832	80	55	-9.765249081	1	30	-9.868758708	1	9		693	-7.494628686	1	40	-100	1	2		693	72.18942627	6	52	-784.3379151	80	21		693	200	2	51	-9.911345144	1	27		693	13.76190693	7	49	100	2	52
694	-19.66548592	2	83	-9.985366015	1	21	-13.97560037	2	41		694	-799.8058852	80	19	-9.76894495	1	80		694	-2.152743567	7	49	-7628.710501	80	2		694	96.37743216	3	52	-9.879016066	1	28		694	20	1	53	83.94754902	4	52
695	-15.71392365	2	39	-10	1	19	-24.66840904	3	67		695	-781.4854219	80	5	-19.94190563	2	26		695	34.79942724	3	49	-9.301492285	1	69		695	100	2	50	-5.200572756	1	44		695	20	1	49	40	2	53
696	-20.51782642	3	41	-795.8008306	80	90	-798.1060224	80	14		696	-19.97656447	2	22	-9.976325281	1	14		696	-117.9534983	80	39	-783.1403547	80	86		696	189.360111	4	51	1855.097286	80	52		696	40	2	49	84.3139828	4	50
697	-9.958335806	1	91	-781.8330682	80	83	-6.854532718	1	61		697	-799.9710977	80	19	-2.268647119	1	47		697	-117.9534983	80	39	-120.4453786	80	59		697	97.73135288	3	52	-9.679703631	1	76		697	100	2	50	-25.01677055	6	54
698	-49.08078889	7	47	-10.40114551	2	44	-6.542226049	1	42		698	-7819.75332	80	1	-18.97206779	4	55		698	14.91804693	6	53	-15.71392365	2	39		698	97.73135288	3	52	-9.643221013	1	31		698	33.90365397	4	53	11.29569527	6	53
699	-777.0802843	80	75	-9.945357717	1	94	-7.415375642	1	62		699	-9.970952817	1	26	-19.94839123	2	11		699	63.17614046	7	52	-795.2996575	80	14		699	33.25769566	10	52	-9.66773518	1	75		699	32.5087751	5	49	40	2	49
700	29.12018082	80	55	-28.04992896	4	42	100	1	51		700	-1.570488982	1	48	-9.914553444	1	10		700	59.288459	7	50	-8000	80	1		700	26.94246542	4	49	-22.64301771	3	32		700	32.53829605	5	49	15.87900273	7	53
701	38.3674126	80	54	-759.9677238	80	71	-38.32308057	4	32		701	-799.4537382	80	23	-786.3136479	80	84		701	63.17614046	7	52	-36.53112464	5	44		701	86.21278085	4	50	-100	1	0		701	5.490534022	6	49	34.25228916	3	53
702	-610.0508153	80	64	-19.70357614	2	85	-9.948168142	1	12		702	-9.779124114	1	6	-19.89633628	2	12		702	74.7106597	6	52	-7.856961826	1	39		702	187.6351522	4	51	-9.879016066	1	28		702	33.90365397	4	53	13.65161503	7	49
703	-49.21697717	6	41	-18.12618299	2	67	-9.470179835	1	71		703	-1.570488982	1	48	-100	1	2		703	33.25769566	10	52	-783.0855997	80	15		703	189.360111	4	51	-797.6878166	80	24		703	30.75877085	4	53	22.30825064	4	49
704	78.6552189	80	55	-19.56557097	2	82	-8.886207257	1	36		704	-9.973126181	1	13	-100	1	2		704	79.03795407	5	50	-798.5595541	80	17		704	40	2	53	-6.303993148	1	60		704	50	1	52	-19.77115741	4	54
705	-53.94661068	8	44	50	1	52	-9.851788069	1	85		705	-8.810390198	2	45	-100	1	2		705	82.59771054	5	52	-776.4650613	80	6		705	759.8642694	80	49	-799.0625786	80	22		705	28.44549042	5	53	83.05155726	4	52
706	-777.0395262	80	78	-9.945357717	1	94	-19.02044986	2	32		706	-781.4854219	80	5	-0.895773278	1	54		706	-117.9534983	80	39	-108.1750963	80	59		706	170.8306827	6	51	-9.948168142	1	12		706	12.50115338	5	53	25.55870636	6	53
707	-39.28663061	4	5	-4397.464363	80	97	-781.3526742	80	5		707	-10	1	19	-18.86414704	2	33		707	95.5948049	3	50	-791.3666987	80	21		707	759.8642694	80	49	50	1	52		707	4.666907232	7	53	40	2	53
708	-9.969763791	1	93	-10.40114551	2	44	-17.62911048	2	66		708	-4.405195099	1	45	-797.8500945	80	13		708	82.59771054	5	52	-8000	80	97		708	-115.6690696	80	48	-13.70906544	2	61		708	14.82704392	5	53	20.21881522	5	49
709	-59.09599324	7	41	-15.71392365	2	39	-17.77241451	2	36		709	20	1	53	-7.856961826	1	39		709	180.5455558	5	51	-707.9449405	80	43		709	63.29499703	7	50	-11.62633409	3	54		709	92.58462436	3	52	173.3836128	5	51
710	-27.75491491	3	71	-781.5365661	80	83	-4.537294238	2	47		710	-8.331679737	1	38	-7.856961826	1	39		710	12.12489921	6	49	-795.8316464	80	21		710	20	1	53	-2.268647119	1	47		710	73.26877177	5	52	11.29569527	6	53
711	-8000	80	99	-9.984245985	1	25	-9.984245985	1	25		711	-6.987800183	1	41	-738.1774353	80	37		711	180.4739038	5	51	-799.4537382	80	23		711	189.360111	4	51	-16.10186799	2	63		711	50	1	50	50	1	52
712	29.38545543	80	55	-19.89071543	2	94	-19.82269029	2	27		712	-9.945357717	1	94	-19.82269029	2	27		712	95.5948049	3	50	-19.35940726	2	76		712	95.5948049	3	50	100	1	51		712	-27.25254813	6	54	-31.34229495	5	48
713	-9.63415498	1	74	-669.2905266	80	86	-29.81677506	3	10		713	-3.622567845	1	57	-3.652088798	1	46		713	180.4739038	5	51	-782.194026	80	6		713	73.1467851	6	50	-797.2613313	80	95		713	74.54503785	5	50	34.47175754	3	49
714	-8.672743807	2	58	100	2	52	-9.71329763	1	77		714	-11.05648493	2	59	20	1	53		714	189.360111	4	51	-792.496004	80	21		714	738.6408264	80	54	-9.879016066	1	28		714	22.30825064	4	49	93.45777395	3	52
715	-8.050933995	1	63	-18.60298457	2	69	-7.494628686	1	40		715	-9.981994426	1	17	-9.63415498	1	74		715	-793.1642755	80	10	-713.1766395	80	33		715	737.1804407	80	53	-389.1393087	80	61		715	23.62256784	6	49	38.42951102	3	49
716	25.34839601	80	56	-31.99380051	4	61	-8.672743807	2	58		716	-9.301492285	1	69	-7.856961826	1	39		716	19.59657533	5	53	-797.6193108	80	22		716	200	2	51	-18.43553204	2	68		716	23.62256784	6	49	7.676108036	7	49
717	-799.0688342	80	20	-5.200572756	1	44	-705.8779264	80	69		717	-781.850508	80	5	-656.1908793	80	31		717	34.79942724	3	49	-797.243075	80	95		717	-86.95165334	80	49	-9.768567774	1	5		717	-19.77115741	4	54	73.95926679	5	52
718	-9.71329763	1	77	-19.87391269	2	88	-8.810390198	2	45		718	-9.73169648	1	3	-19.96849197	2	25		718	12.12489921	6	49	-5.443253579	2	56		718	1823.792196	80	45	-4.405195099	1	45		718	100	2	52	-9.032192927	4	48
719	-9.868758708	1	9	-1.570488982	1	48	-18.60298457	2	69		719	-9.92756143	1	89	-19.33547036	2	75		719	79.03795407	5	50	-128.8389291	80	34		719	197.2783732	3	51	-9.990621187	1	18		719	33.90365397	4	53	173.8943648	5	51
720	-9.873402117	1	7	3891.134928	80	51	-19.93153328	2	95		720	-6.987800183	1	41	-9.851788069	1	85		720	100	1	51	-791.3429435	80	22		720	180.4739038	5	51	-9.868758708	1	9		720	34.47175754	3	49	-16.69511589	4	48
721	-39.43621326	4	89	-9.971097708	1	24	-19.97656447	2	22		721	-9.987668171	1	15	-19.28644203	2	31		721	38.42951102	3	53	-24.71429347	3	38		721	39.10422672	3	49	-9.533067102	1	72		721	40	2	49	15.87900273	7	53
722	-42.47598145	5	41	-8.050933995	1	63	-19.46251901	3	60		722	-19.97073203	2	21	-795.8534513	80	12		722	12.12489921	6	49	-760.0415469	80	24		722	645.6230931	80	49	-8.345455875	1	64		722	-19.77115741	4	54	40	2	53
723	172.0355613	5	51	-9.92756143	1	89	-797.2613313	80	95		723	-8000	80	1	-13.06591066	3	43		723	17.65314167	5	49	-14.07036134	3	47		723	200	2	51	-9.981994426	1	17		723	-8.206079992	4	54	36.1608639	4	49
724	-22.86180762	3	41	-100	1	98	-11.49542168	2	43		724	-9.92756143	1	89	-775.3450819	80	32		724	82.59771054	5	52	-3.652088798	1	46		724	5.039030859	7	53	-7.415375642	1	62		724	100	2	50	-19.77115741	4	54
725	-49.18348896	5	90	-29.43521052	3	29	-9.73169648	1	3		725	190.3202964	3	51	-29.58512665	3	26		725	100	2	52	23.46403416	5	53		725	32.68180018	4	53	-799.3517165	80	23		725	32.14303817	3	49	-36.34515597	6	48
726	-796.0888646	80	15	-9.533067102	1	72	-779.8433246	80	77		726	-5.443253579	2	56	-797.8500945	80	13		726	5.039030859	7	53	-797.8500945	80	13		726	732.0073076	80	54	-9.765249081	1	30		726	40	2	53	100	1	51
727	-100	1	2	-8000	80	97	-19.66957506	2	29		727	-797.6878166	80	24	-9.976325281	1	14		727	50	1	50	-99.22193566	80	49		727	197.2783732	3	51	-2.268647119	1	47		727	34.3732616	5	53	62.83309392	6	50
728	47.14292088	80	53	-9.533067102	1	72	-9.063091494	1	67		728	-4.336371903	1	58	-29.96781121	3	15		728	29.39376251	10	50	-790.8515746	80	14		728	1846.38912	80	52	-25.54155863	3	67		728	10.22819403	6	49	25.55870636	6	53
729	-5.200572756	1	44	-8000	80	98	-100	1	99		729	-9.870557195	1	8	-9.615169667	1	73		729	-31.99782756	10	49	-790.6697894	80	10		729	97.73135288	3	52	-4.537294238	2	47		729	27.56944761	5	49	183.3689788	4	51
730	54.05195329	80	57	-19.82269029	2	27	-8.886207257	1	36		730	-9.868758708	1	9	-7.494628686	1	40		730	73.1467851	6	50	-44.49867505	5	76		730	1823.792196	80	50	-784.8293208	80	80		730	12.50115338	5	53	20.21881522	5	49
731	-777.2570995	80	83	94.55674642	3	56	-782.194026	80	6		731	-9.970952817	1	26	-19.82910689	2	10		731	88.19828578	4	52	-8000	80	98		731	95.5948049	3	50	-798.5595541	80	17		731	100	2	52	-15.33706692	5	54
732	-19.5618452	2	81	-793.4426501	80	91	-14.98925737	2	40		732	-9.984245985	1	25	-9.71329763	1	77		732	20	1	49	-757.847905	80	84		732	95.5948049	3	50	-554.9479336	80	64		732	36.1608639	4	49	30.09783128	4	49
733	68.32574841	80	53	-29.86535952	3	23	-9.965766641	1	95		733	-799.0625786	80	22	-17.18283259	2	37		733	82.12603534	5	52	-30.53148986	4	39		733	160.8597299	7	51	-9.981994426	1	17		733	5.225333008	7	49	93.69600685	3	50
734	-18.45842941	4	44	-13.70906544	2	61	-39.37111583	5	91		734	-19.94625236	2	13	-19.82910689	2	10		734	50	1	50	-798.1060224	80	14		734	1764.410172	80	45	-100	1	99		734	7.676108036	7	49	-12.45028286	4	54
735	-608.5222711	80	62	-10.40114551	2	44	-9.062222149	1	35		735	-19.5618452	2	81	-775.3450819	80	32		735	50	1	52	-7549.088165	80	99		735	-116.9516533	80	44	-9.66773518	1	75		735	14.82704392	5	53	38.42951102	3	49
736	-20.51782642	3	41	-6.987800183	1	41	-655.1105771	80	38		736	-19.98124237	2	18	-9.947510383	1	90		736	29.39376251	10	50	-799.0625786	80	22		736	764.1690689	80	49	-29.39515853	3	96		736	20.21881522	5	49	38.42951102	3	49
737	-39.54405122	4	92	-32.94971502	5	64	-441.5177395	80	57		737	-9.873402117	1	7	-9.834787532	1	29		737	180.5455558	5	51	-761.8392341	80	38		737	91.18912683	4	52	-9.992474871	1	20		737	40	2	49	4.666907232	7	53
738	-2.721626789	1	56	-795.8008306	80	90	-39.21608713	4	86		738	-9.985366015	1	21	-7.494628686	1	40		738	34.79942724	3	49	-797.8500945	80	13		738	100	2	50	-797.2613313	80	95		738	4.853917736	6	53	25.17026525	4	49
739	-43.97565786	7	44	-9.958335806	1	91	-26.00756929	3	85		739	-9.914553444	1	10	-781.2508366	80	4		739	72.18942627	6	52	-222.3770002	80	44		739	32.68180018	4	53	-783.0488503	80	79		739	-19.77115741	4	54	193.0121998	3	51
740	-9.765635457	1	4	-777.4672052	80	75	-797.9356491	80	11		740	-793.8107099	80	20	-100	1	0		740	130.9148713	10	51	-9.533067102	1	72		740	97.73135288	3	52	-22.41107031	3	38		740	83.94754902	4	52	100	2	50
741	200	2	51	-23.73054149	5	59	-9.73169648	1	3		741	-11.05648493	2	59	-795.8534513	80	12		741	59.288459	7	50	-82.64685387	80	54		741	91.68666852	4	50	-19.0661342	2	72		741	30.09783128	4	49	-27.91887395	6	48
742	-9.948168142	1	12	-9.301492285	1	69	-16.10186799	2	63		742	-6.303993148	1	60	-739.0505849	80	37		742	17.65314167	5	49	-751.7044993	80	20		742	1852.711889	80	47	-797.9356491	80	11		742	100	1	51	-22.11801804	5	54
743	-9.98529702	1	16	-28.06279205	3	67	-28.1292257	3	72		743	-29.10441531	3	75	-719.5156135	80	63		743	100	1	51	-674.3525491	80	21		743	190.0290472	3	51	-6.987800183	1	41		743	-5.409625082	3	48	12.30825064	5	49
744	-777.4672052	80	80	-797.9356491	80	11	-11.49542168	2	43		744	-100	1	1	-7.856961826	1	39		744	200	2	51	-793.1930766	80	17		744	50	1	50	-9.965766641	1	95		744	28.44549042	5	53	34.09313912	4	49
745	-19.94625236	2	13	-793.4426501	80	86	-13.70906544	2	61		745	-100	1	2	-8.345455875	1	64		745	189.360111	4	51	-795.7786853	80	12		745	-86.05389989	80	53	-781.2508366	80	4		745	40	2	53	13.76190693	7	49
746	-10.40114551	2	44	-18.60298457	2	69	-29.01517399	3	75		746	-5.528242464	1	59	-9.958335806	1	91		746	71.13744676	7	50	-9.962489346	1	96		746	32.68180018	4	53	21.06820499	4	32		746	-34.894501	7	54	92.50537131	3	50
747	-39.09250665	6	47	-797.9356491	80	11	-100	1	97		747	-9.947510383	1	90	40	2	49		747	16.29918645	6	53	-871.3961898	80	7		747	96.37743216	3	52	-19.7760952	2	87		747	32.14303817	3	49	-26.25254077	5	54
748	56.2167573	80	57	-9.92756143	1	89	-8.810390198	2	45		748	-209.7791241	3	1	-29.84367648	3	88		748	23.38429355	11	52	-303.3038952	80	34		748	737.1804407	80	48	-9.988282233	1	22		748	-32.51337711	7	48	-22.11801804	5	54
749	-9.958335806	1	91	-19.87321813	2	92	-17.18283259	2	37		749	-9.873402117	1	7	-9.947510383	1	90		749	82.12603534	5	52	-25.0032474	3	39		749	25.23052838	5	49	-100	1	99		749	100	2	52	3.873859329	8	49
750	-9.914553444	1	10	-9.828920599	1	84	-8.050933995	1	63		750	-1.570488982	1	48	-9.936956343	1	88		750	100	2	52	-24.05937953	3	39		750	100	2	52	-9.289323746	1	34		750	-27.91887395	6	48	100	1	51
751	-29.81097252	3	27	-23.73054149	5	59	-782.6228388	80	82		751	50	1	52	-19.7026378	3	44		751	24.35012044	5	53	-757.053077	80	23		751	1764.410172	80	45	-3.140977963	2	48		751	-34.894501	7	54	-27.80858205	6	48
752	-100	1	98	-18.60298457	2	69	200	2	51		752	-6.854532718	1	61	-4.336371903	1	58		752	-88.81978281	80	58	-793.0182898	80	10		752	32.68180018	4	53	-795.8534513	80	12		752	32.14303817	3	49	3.666318008	8	49
753	-73.91727371	10	44	-8.345455875	1	64	-8000	80	2		753	-791.5962589	80	12	-9.984245985	1	25		753	12.12489921	6	49	-788.9212617	80	9		753	196.3479112	3	51	-9.877730447	1	86		753	173.8943648	5	51	100	2	50
754	-9.870557195	1	8	-19.87321813	2	92	-9.765249081	1	30		754	-9.615169667	1	73	-14.83075128	2	62		754	40	2	53	-619.5957865	80	32		754	86.86720722	4	52	-783.2436159	80	84		754	83.94754902	4	52	83.05155726	4	52
755	-39.09250665	6	47	-9.752169799	1	79	-9.965766641	1	95		755	-100	1	0	-9.752169799	1	79		755	91.18912683	4	52	-8000	80	0		755	100	2	52	-8.591416293	1	37		755	82.74012223	4	50	100	1	51
756	62.78445426	80	56	-19.26830996	2	74	-9.962489346	1	96		756	-9.765635457	1	4	9.598854488	3	44		756	-114.8086152	80	44	-790.810007	80	21		756	200	2	51	-9.765635457	1	4		756	32.14303817	3	49	183.6752874	4	51
757	-100	1	98	-32.94971502	5	64	-19.91667161	2	91		757	-799.0625786	80	22	-796.8330061	80	91		757	-12.15274357	8	49	-7819.90672	80	98		757	189.360111	4	51	-787.3248487	80	5		757	34.3732616	5	53	34.25228916	3	53
758	-28.56980224	3	74	-525.311711	80	57	-9.993171727	1	23		758	-27.09929031	3	66	-10.40114551	2	44		758	25.49793496	4	49	-836.8278889	80	24		758	75.61466186	5	50	-6.987800183	1	41		758	34.47175754	3	49	173.3836128	5	51
759	-9.914553444	1	10	-8.886207257	1	36	-9.765249081	1	30		759	-5.528242464	1	59	-9.713083744	1	78		759	173.6910231	6	51	-797.7167189	80	24		759	100	2	52	-29.60244226	3	83		759	25.17026525	4	49	3.655556981	8	53
760	-55.10921097	7	45	-1.570488982	1	48	-449.0193804	80	57		760	-3.622567845	1	57	-12.6079863	2	60		760	5.039030859	7	53	101.9224958	80	35		760	88.10017621	4	50	1855.097286	80	52		760	5.225333008	7	49	32.14303817	3	49
761	102.4904107	80	54	-28.93630962	3	92	-4.537294238	2	47		761	-100	1	1	-9.868758708	1	9		761	186.8777314	4	51	-23.63865534	3	40		761	40	2	53	-2.721626789	1	56		761	4.853917736	6	53	50	1	50
762	-48.8327264	5	9	40	2	53	-7909.969764	80	97		762	-100	1	98	-9.615169667	1	73		762	100	1	51	-797.2613313	80	95		762	654.7036451	80	54	-789.5006966	80	9		762	25.17026525	4	49	22.30825064	4	49
763	-52.46134747	6	41	50	1	52	-9.779124114	1	6		763	-44.66859993	5	5	-798.2322823	80	20		763	196.3479112	3	51	-792.496004	80	21		763	53.18785823	8	52	-19.98634345	2	23		763	82.74012223	4	50	-15.33706692	5	54
764	-28.7431631	3	33	-35.47853567	4	92	-30.32835736	4	43		764	-794.4966995	80	12	-9.992474871	1	20		764	-22.12906885	9	49	-797.9356491	80	11		764	86.86720722	4	52	-19.6578412	2	84		764	15.41809545	5	49	64.01109865	6	52
765	-59.09599324	7	41	-8000	80	98	-200	2	1		765	-19.73751742	2	9	50	1	52		765	25.49793496	4	49	-792.9461939	80	24		765	-123.7392028	80	64	-28.59272031	3	30		765	200	2	51	93.45777395	3	52
[truncated: 234 more rows]
[truncated: 75 more columns]
